# Supplementary material for: Diaqua­bis(N,N-diethyl­nicotinamide-κN 1)bis­(4-formyl­benzoato-κO)nickel(II)
Source: Acta Crystallogr Sect E Struct Rep Online. 2009 Feb 25;65(Pt 3):m326–7. doi: 10.1107/S1600536809006345 (PMC2968564; doi:10.1107/S1600536809006345)
Supplement: Supplementary file 1 [file e-65-0m326-sup1.cif]

##############################################################################
###                                                                        ###
###        Electronic paper (Acta Crystallographica Section E)             ###
###                                                                        ###
##############################################################################
#                                                                            #
# This CIF contains the data in a paper accepted for publication in Acta     #
# Crystallographica Section E. It conforms to the requirements of Notes      #
# for Authors for Section E, and has been peer reviewed under the auspices   #
# of the IUCr Commission on Journals.                                        #
#                                                                            #
# Full details of the Crystallographic Information File format               #
# are given in the paper "The Crystallographic Information File (CIF):       #
# a New Standard Archive File for Crystallography" by S. R. Hall, F. H.      #
# Allen and I. D. Brown [Acta Cryst. (1991), A47, 655-685].                  #
#                                                                            #
# The current version of the core CIF dictionary is obtainable from          #
# ftp://ftp.iucr.org/pub/cif_core.dic. The current version number is 2.4.    #
#                                                                            #
# Software is freely available for graphical display of the structure(s) in  #
# this CIF.  For information consult the CIF home page http://www.iucr.org/  #
# cif/home.html                                                              #
#                                                                            #
# This file may be used for bona fide research purposes within the           #
# scientific community so long as proper attribution is given to the journal # 
# article from which it was obtained.                                        #
#                                                                            #
##############################################################################
                                             
data_I
_audit_creation_method     SHELXL-97
_chemical_name_systematic
;
Diaquabis(<i>N</i>,<i>N</i>-diethylnicotinamide-\k<i>N</i>^1^)bis(4-
formylbenzoato-\k<i>O</i>)nickel(II)
;
_chemical_name_common     ?
_chemical_formula_moiety     'C36 H42 N4 Ni O10'
_chemical_formula_sum     'C36 H42 N4 Ni O10'
_chemical_formula_iupac     '[Ni (C8 H5 O3)2 (C10 H14 N2 O)2 (H2 O)2]'
_chemical_formula_weight     749.43
_chemical_melting_point     ?
_symmetry_cell_setting     Triclinic
_symmetry_space_group_name_H-M     'P -1'
_symmetry_space_group_name_Hall     '-P 1'
loop_
    _symmetry_equiv_pos_as_xyz
    'x, y, z'
    '-x, -y, -z'
_cell_length_a     7.2909(2)
_cell_length_b     8.6883(3)
_cell_length_c     15.9037(4)
_cell_angle_alpha     85.034(5)
_cell_angle_beta     78.576(4)
_cell_angle_gamma     67.594(3)
_cell_volume     912.85(5)
_cell_formula_units_Z     1
_cell_measurement_reflns_used     4227
_cell_measurement_theta_min     2.5358
_cell_measurement_theta_max     26.3891
_cell_measurement_temperature     294(2)
_exptl_crystal_description     prism
_exptl_crystal_colour     green
_exptl_crystal_size_max     0.35
_exptl_crystal_size_mid     0.20
_exptl_crystal_size_min     0.15
_exptl_crystal_density_diffrn     1.363
_exptl_crystal_density_meas     ?
_exptl_crystal_density_method     'not measured'
_exptl_crystal_F_000     394
_exptl_absorpt_coefficient_mu     0.593
_exptl_absorpt_correction_type     multi-scan
_exptl_absorpt_process_details     '(Blessing, 1995)'
_exptl_absorpt_correction_T_min     0.870
_exptl_absorpt_correction_T_max     0.918
_exptl_special_details
;
;
_diffrn_ambient_temperature     294(2)
_diffrn_radiation_type     MoK\a
_diffrn_radiation_wavelength     0.71073
_diffrn_radiation_source     'fine-focus sealed tube'
_diffrn_radiation_monochromator     graphite
_diffrn_measurement_device_type     'Rigaku R-AXIS RAPID-S'
_diffrn_measurement_method     \w
_diffrn_detector_area_resol_mean     ?
_diffrn_reflns_number     19676
_diffrn_reflns_av_R_equivalents     0.0982
_diffrn_reflns_av_sigmaI/netI     0.0689
_diffrn_reflns_theta_min     2.54
_diffrn_reflns_theta_max     26.41
_diffrn_reflns_theta_full     26.41
_diffrn_measured_fraction_theta_max     0.997
_diffrn_measured_fraction_theta_full     0.997
_diffrn_reflns_limit_h_min     -9
_diffrn_reflns_limit_h_max     9
_diffrn_reflns_limit_k_min     -10
_diffrn_reflns_limit_k_max     10
_diffrn_reflns_limit_l_min     -19
_diffrn_reflns_limit_l_max     19
_diffrn_standards_number     0
_diffrn_standards_interval_count     .
_diffrn_standards_interval_time     .
_diffrn_standards_decay_%     ?
_refine_special_details
;
Refinement of <i>F</i>^2^ against ALL reflections. The weighted <i>R</i>-factor
<i>wR</i> and goodness of fit <i>S</i> are based on <i>F</i>^2^, conventional
<i>R</i>-factors <i>R</i> are based on <i>F</i>, with <i>F</i> set to zero for
negative <i>F</i>^2^. The threshold expression of <i>F</i>^2^ >
\s(<i>F</i>^2^) is used only for calculating <i>R</i>-factors(gt) <i>etc</i>.
and is not relevant to the choice of reflections for refinement.
<i>R</i>-factors based on <i>F</i>^2^ are statistically about twice as large
as those based on <i>F</i>, and <i>R</i>- factors based on ALL data will be
even larger.
;
_reflns_number_total     3740
_reflns_number_gt     2797
_reflns_threshold_expression     I>2\s(I)
_refine_ls_structure_factor_coef     Fsqd
_refine_ls_matrix_type     full
_refine_ls_R_factor_all     0.0880
_refine_ls_R_factor_gt     0.0618
_refine_ls_wR_factor_gt     0.1113
_refine_ls_wR_factor_ref     0.1218
_refine_ls_goodness_of_fit_ref     1.044
_refine_ls_restrained_S_all     1.044
_refine_ls_number_reflns     3740
_refine_ls_number_parameters     242
_refine_ls_number_restraints     3
_refine_ls_hydrogen_treatment     mixed
_refine_ls_weighting_scheme     calc
_refine_ls_weighting_details
         'calc w=1/[\s^2^(Fo^2^)+(0.0235P)^2^+0.8051P] where P=(Fo^2^+2Fc^2^)/3'
_atom_sites_solution_hydrogens     geom
_atom_sites_solution_primary     direct
_atom_sites_solution_secondary     difmap
_refine_ls_shift/su_max     0.001
_refine_ls_shift/su_mean     0.000
_refine_diff_density_max     0.504
_refine_diff_density_min     -0.312
_refine_ls_extinction_method     none
_refine_ls_extinction_coef     ?
loop_
    _atom_type_symbol
    _atom_type_description
    _atom_type_scat_dispersion_real
    _atom_type_scat_dispersion_imag
    _atom_type_scat_source
    'C' 'C' 0.0030 0.0020
                         'International Tables Vol C Tables 4.2.6.8 and 6.1.1.4'
    'H' 'H' 0.0000 0.0000
                         'International Tables Vol C Tables 4.2.6.8 and 6.1.1.4'
    'N' 'N' 0.0060 0.0030
                         'International Tables Vol C Tables 4.2.6.8 and 6.1.1.4'
    'Ni' 'Ni' 0.3390 1.1120
                         'International Tables Vol C Tables 4.2.6.8 and 6.1.1.4'
    'O' 'O' 0.0110 0.0060
                         'International Tables Vol C Tables 4.2.6.8 and 6.1.1.4'
_computing_data_collection     'CrystalClear (Rigaku/MSC, 2005)'
_computing_cell_refinement     'CrystalClear (Rigaku/MSC, 2005)'
_computing_data_reduction     'CrystalClear (Rigaku/MSC, 2005)'
_computing_structure_solution     'SHELXS97 (Sheldrick, 2008)'
_computing_structure_refinement     'SHELXL97 (Sheldrick, 2008)'
_computing_molecular_graphics
'ORTEP-3 for Windows (Farrugia, 1997) and Mercury (Macrae <i>et al.</i>,  2006)'
_computing_publication_material     'WinGX (Farrugia, 1999)'
loop_
    _atom_site_type_symbol
    _atom_site_label
    _atom_site_fract_x
    _atom_site_fract_y
    _atom_site_fract_z
    _atom_site_U_iso_or_equiv
    _atom_site_adp_type
    _atom_site_calc_flag
    _atom_site_refinement_flags
    _atom_site_occupancy
    _atom_site_disorder_assembly
    _atom_site_disorder_group
    O O5 -0.2711(4) -0.0197(4) 0.06069(16) 0.0494(6) Uani d D 1 . .
    H H52 -0.284(6) 0.028(4) 0.1070(13) 0.069(14) Uiso d D 1 . .
    H H51 -0.260(6) -0.1180(19) 0.074(2) 0.072(15) Uiso d D 1 . .
    Ni Ni1 0.0000 0.0000 0.0000 0.03948(19) Uani d S 1 . .
    O O1 0.0244(3) 0.1122(3) 0.10462(14) 0.0465(6) Uani d . 1 . .
    O O2 -0.2567(4) 0.1272(3) 0.19683(16) 0.0569(7) Uani d . 1 . .
    N N1 0.1775(4) -0.2306(3) 0.04762(17) 0.0427(7) Uani d . 1 . .
    O O4 0.7320(4) -0.3311(3) 0.12366(16) 0.0579(7) Uani d . 1 . .
    C C1 -0.0812(5) 0.1254(4) 0.1788(2) 0.0430(8) Uani d . 1 . .
    C C12 0.4355(5) -0.3815(4) 0.1297(2) 0.0423(8) Uani d . 1 . .
    C C13 0.3191(5) -0.2372(4) 0.0918(2) 0.0433(8) Uani d . 1 . .
    H H13 0.3401 -0.1398 0.0974 0.052 Uiso calc R 1 . .
    C C7 0.2092(5) 0.1420(4) 0.2370(2) 0.0467(8) Uani d . 1 . .
    H H7 0.2787 0.1384 0.1810 0.056 Uiso calc R 1 . .
    C C9 0.1550(5) -0.3738(4) 0.0380(2) 0.0467(8) Uani d . 1 . .
    H H9 0.0593 -0.3722 0.0067 0.056 Uiso calc R 1 . .
    C C2 0.0178(5) 0.1355(4) 0.2521(2) 0.0420(8) Uani d . 1 . .
    N N2 0.6115(5) -0.4182(4) 0.2506(2) 0.0617(9) Uani d . 1 . .
    C C3 -0.0823(5) 0.1368(4) 0.3360(2) 0.0502(9) Uani d . 1 . .
    H H3 -0.2093 0.1304 0.3472 0.060 Uiso calc R 1 . .
    C C11 0.4075(5) -0.5277(4) 0.1196(2) 0.0477(9) Uani d . 1 . .
    H H11 0.4824 -0.6269 0.1445 0.057 Uiso calc R 1 . .
    O O3 0.4414(5) 0.1916(5) 0.4558(2) 0.0974(11) Uani d . 1 . .
    C C14 0.6023(5) -0.3740(4) 0.1690(2) 0.0474(9) Uani d . 1 . .
    C C4 0.0071(6) 0.1476(5) 0.4030(2) 0.0559(10) Uani d . 1 . .
    H H4 -0.0606 0.1483 0.4591 0.067 Uiso calc R 1 . .
    C C6 0.2976(5) 0.1538(5) 0.3041(2) 0.0523(9) Uani d . 1 . .
    H H6 0.4251 0.1592 0.2932 0.063 Uiso calc R 1 . .
    C C10 0.2674(5) -0.5233(4) 0.0723(2) 0.0505(9) Uani d . 1 . .
    H H10 0.2483 -0.6202 0.0635 0.061 Uiso calc R 1 . .
    C C5 0.1956(6) 0.1575(5) 0.3878(2) 0.0533(9) Uani d . 1 . .
    C C17 0.7912(7) -0.4225(6) 0.2841(3) 0.0746(13) Uani d . 1 . .
    H H17A 0.8047 -0.4912 0.3356 0.090 Uiso calc R 1 . .
    H H17B 0.9119 -0.4723 0.2417 0.090 Uiso calc R 1 . .
    C C15 0.4604(7) -0.4666(6) 0.3106(3) 0.0740(13) Uani d . 1 . .
    H H15A 0.3689 -0.4823 0.2785 0.089 Uiso calc R 1 . .
    H H15B 0.5285 -0.5725 0.3373 0.089 Uiso calc R 1 . .
    C C16 0.3433(9) -0.3450(9) 0.3777(4) 0.137(3) Uani d . 1 . .
    H H16A 0.2414 -0.3797 0.4119 0.206 Uiso calc R 1 . .
    H H16B 0.2804 -0.2383 0.3518 0.206 Uiso calc R 1 . .
    H H16C 0.4309 -0.3367 0.4134 0.206 Uiso calc R 1 . .
    C C8 0.2863(7) 0.1717(6) 0.4606(3) 0.0767(13) Uani d . 1 . .
    H H8 0.2159 0.1645 0.5154 0.092 Uiso calc R 1 . .
    C C18 0.7725(8) -0.2525(6) 0.3038(3) 0.0961(17) Uani d . 1 . .
    H H18A 0.8938 -0.2582 0.3212 0.144 Uiso calc R 1 . .
    H H18B 0.6600 -0.2068 0.3494 0.144 Uiso calc R 1 . .
    H H18C 0.7518 -0.1827 0.2537 0.144 Uiso calc R 1 . .
loop_
    _atom_site_aniso_label
    _atom_site_aniso_U_11
    _atom_site_aniso_U_22
    _atom_site_aniso_U_33
    _atom_site_aniso_U_12
    _atom_site_aniso_U_13
    _atom_site_aniso_U_23
    O5 0.0454(14) 0.0569(17) 0.0485(16) -0.0216(13) -0.0106(12) 0.0032(14)
    Ni1 0.0359(3) 0.0445(4) 0.0398(4) -0.0152(3) -0.0123(3) 0.0044(3)
    O1 0.0473(14) 0.0542(15) 0.0420(14) -0.0207(12) -0.0141(11) 0.0019(11)
    O2 0.0440(14) 0.0733(18) 0.0544(15) -0.0224(13) -0.0070(12) -0.0074(13)
    N1 0.0374(15) 0.0452(17) 0.0475(17) -0.0160(13) -0.0122(12) 0.0030(13)
    O4 0.0500(15) 0.0703(18) 0.0611(16) -0.0315(14) -0.0132(13) 0.0098(14)
    C1 0.0424(19) 0.0387(19) 0.046(2) -0.0103(15) -0.0139(16) 0.0022(15)
    C12 0.0368(18) 0.050(2) 0.0411(19) -0.0174(16) -0.0105(15) 0.0058(16)
    C13 0.0418(18) 0.0436(19) 0.047(2) -0.0158(16) -0.0144(16) 0.0009(16)
    C7 0.048(2) 0.053(2) 0.0386(19) -0.0192(17) -0.0045(15) -0.0002(16)
    C9 0.046(2) 0.054(2) 0.046(2) -0.0236(18) -0.0159(16) 0.0037(17)
    C2 0.0421(19) 0.0426(19) 0.0410(19) -0.0144(16) -0.0106(15) 0.0013(15)
    N2 0.061(2) 0.080(2) 0.057(2) -0.0371(18) -0.0232(16) 0.0143(18)
    C3 0.044(2) 0.057(2) 0.048(2) -0.0182(18) -0.0081(16) 0.0019(18)
    C11 0.0444(19) 0.046(2) 0.051(2) -0.0137(17) -0.0145(16) 0.0106(17)
    O3 0.101(3) 0.155(3) 0.069(2) -0.076(3) -0.0352(19) 0.005(2)
    C14 0.044(2) 0.050(2) 0.050(2) -0.0176(17) -0.0140(17) 0.0077(17)
    C4 0.062(2) 0.066(3) 0.038(2) -0.024(2) -0.0041(17) -0.0028(18)
    C6 0.051(2) 0.061(2) 0.051(2) -0.0257(19) -0.0137(17) -0.0005(18)
    C10 0.054(2) 0.046(2) 0.057(2) -0.0224(18) -0.0179(18) 0.0045(17)
    C5 0.058(2) 0.062(2) 0.044(2) -0.025(2) -0.0139(18) 0.0018(18)
    C17 0.081(3) 0.078(3) 0.076(3) -0.033(3) -0.038(2) 0.014(2)
    C15 0.081(3) 0.092(3) 0.057(3) -0.040(3) -0.019(2) 0.009(2)
    C16 0.102(5) 0.176(7) 0.131(5) -0.059(5) 0.026(4) -0.069(5)
    C8 0.081(3) 0.106(4) 0.054(3) -0.042(3) -0.024(2) -0.003(2)
    C18 0.128(5) 0.085(4) 0.094(4) -0.046(3) -0.049(3) -0.002(3)
_geom_special_details
;
 All esds (except the esd in the dihedral angle between two l.s. planes)
 are estimated using the full covariance matrix.  The cell esds are taken
 into account individually in the estimation of esds in distances, angles
 and torsion angles; correlations between esds in cell parameters are only
 used when they are defined by crystal symmetry.  An approximate (isotropic)
 treatment of cell esds is used for estimating esds involving l.s. planes.
;
loop_
    _geom_bond_atom_site_label_1
    _geom_bond_atom_site_label_2
    _geom_bond_site_symmetry_2
    _geom_bond_distance
    _geom_bond_publ_flag
    O5 Ni1 . 2.084(2) y
    O5 H52 . 0.85(3) ?
    O5 H51 . 0.84(2) ?
    Ni1 O1 . 2.069(2) y
    Ni1 O1 2 2.069(2) ?
    Ni1 O5 2 2.084(2) ?
    Ni1 N1 . 2.100(3) y
    Ni1 N1 2 2.100(3) ?
    O1 C1 . 1.263(4) ?
    O2 C1 . 1.249(4) ?
    N1 C9 . 1.340(4) ?
    N1 C13 . 1.341(4) ?
    O4 C14 . 1.227(4) ?
    C1 C2 . 1.511(4) ?
    C12 C13 . 1.384(4) ?
    C12 C11 . 1.389(5) ?
    C12 C14 . 1.498(4) ?
    C13 H13 . 0.93 ?
    C7 C6 . 1.380(4) ?
    C7 C2 . 1.391(4) ?
    C7 H7 . 0.93 ?
    C9 C10 . 1.379(5) ?
    C9 H9 . 0.93 ?
    C2 C3 . 1.388(5) ?
    N2 C14 . 1.328(4) ?
    N2 C15 . 1.473(5) ?
    N2 C17 . 1.496(5) ?
    C3 C4 . 1.380(5) ?
    C3 H3 . 0.93 ?
    C11 C10 . 1.371(5) ?
    C11 H11 . 0.93 ?
    O3 C8 . 1.194(5) ?
    C4 C5 . 1.382(5) ?
    C4 H4 . 0.93 ?
    C6 C5 . 1.386(5) ?
    C6 H6 . 0.93 ?
    C10 H10 . 0.93 ?
    C5 C8 . 1.478(5) ?
    C17 C18 . 1.486(6) ?
    C17 H17A . 0.97 ?
    C17 H17B . 0.97 ?
    C15 C16 . 1.459(6) ?
    C15 H15A . 0.97 ?
    C15 H15B . 0.97 ?
    C16 H16A . 0.96 ?
    C16 H16B . 0.96 ?
    C16 H16C . 0.96 ?
    C8 H8 . 0.93 ?
    C18 H18A . 0.96 ?
    C18 H18B . 0.96 ?
    C18 H18C . 0.96 ?
loop_
    _geom_angle_atom_site_label_1
    _geom_angle_atom_site_label_2
    _geom_angle_atom_site_label_3
    _geom_angle_site_symmetry_1
    _geom_angle_site_symmetry_3
    _geom_angle
    _geom_angle_publ_flag
    Ni1 O5 H52 . . 98(3) ?
    Ni1 O5 H51 . . 113(3) ?
    H52 O5 H51 . . 106(2) ?
    O1 Ni1 O1 . 2 180.00(6) ?
    O1 Ni1 O5 . . 92.91(10) ?
    O1 Ni1 O5 2 . 87.09(10) ?
    O1 Ni1 O5 . 2 87.09(10) ?
    O1 Ni1 O5 2 2 92.91(10) ?
    O5 Ni1 O5 . 2 180.00(19) ?
    O1 Ni1 N1 . . 88.53(10) ?
    O1 Ni1 N1 2 . 91.47(10) ?
    O5 Ni1 N1 . . 93.76(10) ?
    O5 Ni1 N1 2 . 86.24(10) ?
    O1 Ni1 N1 . 2 91.47(10) ?
    O1 Ni1 N1 2 2 88.53(10) ?
    O5 Ni1 N1 . 2 86.24(10) ?
    O5 Ni1 N1 2 2 93.76(10) ?
    N1 Ni1 N1 . 2 180.0(2) ?
    C1 O1 Ni1 . . 126.8(2) ?
    C9 N1 C13 . . 117.2(3) ?
    C9 N1 Ni1 . . 123.6(2) ?
    C13 N1 Ni1 . . 119.3(2) ?
    O2 C1 O1 . . 125.9(3) ?
    O2 C1 C2 . . 117.7(3) ?
    O1 C1 C2 . . 116.3(3) ?
    C13 C12 C11 . . 118.2(3) ?
    C13 C12 C14 . . 117.4(3) ?
    C11 C12 C14 . . 123.8(3) ?
    N1 C13 C12 . . 123.4(3) ?
    N1 C13 H13 . . 118.3 ?
    C12 C13 H13 . . 118.3 ?
    C6 C7 C2 . . 120.9(3) ?
    C6 C7 H7 . . 119.6 ?
    C2 C7 H7 . . 119.6 ?
    N1 C9 C10 . . 123.0(3) ?
    N1 C9 H9 . . 118.5 ?
    C10 C9 H9 . . 118.5 ?
    C3 C2 C7 . . 119.0(3) ?
    C3 C2 C1 . . 119.8(3) ?
    C7 C2 C1 . . 121.2(3) ?
    C14 N2 C15 . . 125.2(3) ?
    C14 N2 C17 . . 117.6(3) ?
    C15 N2 C17 . . 117.1(3) ?
    C4 C3 C2 . . 119.9(3) ?
    C4 C3 H3 . . 120.1 ?
    C2 C3 H3 . . 120.1 ?
    C10 C11 C12 . . 118.8(3) ?
    C10 C11 H11 . . 120.6 ?
    C12 C11 H11 . . 120.6 ?
    O4 C14 N2 . . 121.3(3) ?
    O4 C14 C12 . . 118.6(3) ?
    N2 C14 C12 . . 120.1(3) ?
    C3 C4 C5 . . 121.0(3) ?
    C3 C4 H4 . . 119.5 ?
    C5 C4 H4 . . 119.5 ?
    C7 C6 C5 . . 119.8(3) ?
    C7 C6 H6 . . 120.1 ?
    C5 C6 H6 . . 120.1 ?
    C11 C10 C9 . . 119.3(3) ?
    C11 C10 H10 . . 120.3 ?
    C9 C10 H10 . . 120.3 ?
    C4 C5 C6 . . 119.4(3) ?
    C4 C5 C8 . . 119.8(4) ?
    C6 C5 C8 . . 120.8(4) ?
    C18 C17 N2 . . 111.3(4) ?
    C18 C17 H17A . . 109.4 ?
    N2 C17 H17A . . 109.4 ?
    C18 C17 H17B . . 109.4 ?
    N2 C17 H17B . . 109.4 ?
    H17A C17 H17B . . 108.0 ?
    C16 C15 N2 . . 113.6(4) ?
    C16 C15 H15A . . 108.8 ?
    N2 C15 H15A . . 108.8 ?
    C16 C15 H15B . . 108.8 ?
    N2 C15 H15B . . 108.8 ?
    H15A C15 H15B . . 107.7 ?
    C15 C16 H16A . . 109.5 ?
    C15 C16 H16B . . 109.5 ?
    H16A C16 H16B . . 109.5 ?
    C15 C16 H16C . . 109.5 ?
    H16A C16 H16C . . 109.5 ?
    H16B C16 H16C . . 109.5 ?
    O3 C8 C5 . . 126.2(4) ?
    O3 C8 H8 . . 116.9 ?
    C5 C8 H8 . . 116.9 ?
    C17 C18 H18A . . 109.5 ?
    C17 C18 H18B . . 109.5 ?
    H18A C18 H18B . . 109.5 ?
    C17 C18 H18C . . 109.5 ?
    H18A C18 H18C . . 109.5 ?
    H18B C18 H18C . . 109.5 ?
loop_
    _geom_torsion_atom_site_label_1
    _geom_torsion_atom_site_label_2
    _geom_torsion_atom_site_label_3
    _geom_torsion_atom_site_label_4
    _geom_torsion_site_symmetry_1
    _geom_torsion_site_symmetry_2
    _geom_torsion_site_symmetry_3
    _geom_torsion_site_symmetry_4
    _geom_torsion
    _geom_torsion_publ_flag
    O5 Ni1 O1 C1 . . . . 10.8(3) ?
    O5 Ni1 O1 C1 2 . . . -169.2(3) ?
    N1 Ni1 O1 C1 . . . . -82.9(3) ?
    N1 Ni1 O1 C1 2 . . . 97.1(3) ?
    O1 Ni1 N1 C9 . . . . 146.8(3) ?
    O1 Ni1 N1 C9 2 . . . -33.2(3) ?
    O5 Ni1 N1 C9 . . . . 54.0(3) ?
    O5 Ni1 N1 C9 2 . . . -126.0(3) ?
    O1 Ni1 N1 C13 . . . . -31.7(2) ?
    O1 Ni1 N1 C13 2 . . . 148.3(2) ?
    O5 Ni1 N1 C13 . . . . -124.5(3) ?
    O5 Ni1 N1 C13 2 . . . 55.5(3) ?
    Ni1 O1 C1 O2 . . . . -26.2(5) ?
    Ni1 O1 C1 C2 . . . . 152.2(2) ?
    C9 N1 C13 C12 . . . . -2.3(5) ?
    Ni1 N1 C13 C12 . . . . 176.3(2) ?
    C11 C12 C13 N1 . . . . 1.6(5) ?
    C14 C12 C13 N1 . . . . 173.7(3) ?
    C13 N1 C9 C10 . . . . 1.1(5) ?
    Ni1 N1 C9 C10 . . . . -177.5(3) ?
    C6 C7 C2 C3 . . . . -1.6(5) ?
    C6 C7 C2 C1 . . . . 179.0(3) ?
    O2 C1 C2 C3 . . . . 3.7(5) ?
    O1 C1 C2 C3 . . . . -174.9(3) ?
    O2 C1 C2 C7 . . . . -177.0(3) ?
    O1 C1 C2 C7 . . . . 4.5(5) ?
    C7 C2 C3 C4 . . . . 1.2(5) ?
    C1 C2 C3 C4 . . . . -179.4(3) ?
    C13 C12 C11 C10 . . . . 0.4(5) ?
    C14 C12 C11 C10 . . . . -171.1(3) ?
    C15 N2 C14 O4 . . . . 178.1(4) ?
    C17 N2 C14 O4 . . . . -3.2(6) ?
    C15 N2 C14 C12 . . . . -4.0(6) ?
    C17 N2 C14 C12 . . . . 174.7(3) ?
    C13 C12 C14 O4 . . . . -57.3(5) ?
    C11 C12 C14 O4 . . . . 114.3(4) ?
    C13 C12 C14 N2 . . . . 124.7(4) ?
    C11 C12 C14 N2 . . . . -63.7(5) ?
    C2 C3 C4 C5 . . . . 0.1(6) ?
    C2 C7 C6 C5 . . . . 0.7(5) ?
    C12 C11 C10 C9 . . . . -1.6(5) ?
    N1 C9 C10 C11 . . . . 0.8(6) ?
    C3 C4 C5 C6 . . . . -1.0(6) ?
    C3 C4 C5 C8 . . . . 179.0(4) ?
    C7 C6 C5 C4 . . . . 0.7(6) ?
    C7 C6 C5 C8 . . . . -179.4(4) ?
    C14 N2 C17 C18 . . . . 78.7(5) ?
    C15 N2 C17 C18 . . . . -102.4(5) ?
    C14 N2 C15 C16 . . . . -110.3(5) ?
    C17 N2 C15 C16 . . . . 71.0(6) ?
    C4 C5 C8 O3 . . . . -175.0(5) ?
    C6 C5 C8 O3 . . . . 5.1(7) ?
loop_
    _geom_hbond_atom_site_label_D
    _geom_hbond_atom_site_label_H
    _geom_hbond_atom_site_label_A
    _geom_hbond_site_symmetry_A
    _geom_hbond_distance_DH
    _geom_hbond_distance_HA
    _geom_hbond_distance_DA
    _geom_hbond_angle_DHA
    _geom_hbond_publ_flag
    O5 H51 O4 1_455 0.84(2) 1.97(2) 2.796(4) 170(3) yes
    O5 H52 O2 . 0.85(3) 1.81(3) 2.646(4) 168(4) yes
data_global
_journal_date_recd_electronic     2009-02-09
_journal_date_accepted     2009-02-20
_journal_name_full     'Acta Crystallographica, Section E'
_journal_year     2009
_journal_volume     65
_journal_issue      3
_journal_page_first     m326
_journal_page_last     m327
_journal_paper_category     QM
_journal_coeditor_code     CI2769
_publ_contact_author
;
Dr. Tuncer H\"okelek
Hacettepe University
Department of Physics
06800 Beytepe
Ankara
Turkey
;
_publ_contact_author_email     merzifon@hacettepe.edu.tr
_publ_contact_author_fax     '90(312)2352550'
_publ_contact_author_phone     '90(312)2977242'
_publ_section_title
;\
Diaquabis(<i>N</i>,<i>N</i>-diethylnicotinamide-\k<i>N</i>^1^)bis(4-\
formylbenzoato-\k<i>O</i>)nickel(II)
;
loop_
    _publ_author_name
    _publ_author_address
    'Sert\,celik, Mustafa'
;
Kafkas University
Department of Chemistry
63100 Kars
Turkey
;
    'Tercan, Bar\?i\,s'
;
Karab\"uk University
Department of Physics
78050 Karab\"uk
Turkey
;
    '\,Sahin, Ertan'
;
Atat\"urk University
Department of Chemistry
22240 Erzurum
Turkey
;
    'Necefo\(glu, Hacali'
;
Kafkas University
Department of Chemistry
63100 Kars
Turkey
;
    'H\"okelek, Tuncer'
;
Hacettepe University
Department of Physics
06800 Beytepe
Ankara
Turkey
;
