# Supplementary material for: Diaqua­bis(N,N-diethyl­nicotinamide-κN 1)bis­(4-formyl­benzoato-κO)nickel(II)
Source: Acta Crystallogr Sect E Struct Rep Online. 2009 Feb 25;65(Pt 3):m326–7. doi: 10.1107/S1600536809006345 (PMC2968564; doi:10.1107/S1600536809006345)
Supplement: Supplementary file 2 [file e-65-0m326-Isup2.hkl]

# 
# h,k,l, Fc-squared, Fo-squared, sigma(Fo-squared) and status flag 
# 
data_I
_shelx_title ' CI2769r in P -1' 
_shelx_refln_list_code          4 
_shelx_F_calc_maximum      166.24 
_exptl_crystal_F_000       394.00 
_reflns_d_resolution_high  0.7990 
 
loop_ 
 _symmetry_equiv_pos_as_xyz 
 'x, y, z' 
 '-x, -y, -z' 
 
_cell_length_a     7.2909 
_cell_length_b     8.6883 
_cell_length_c    15.9037 
_cell_angle_alpha  85.034 
_cell_angle_beta   78.576 
_cell_angle_gamma  67.594 
 
_shelx_F_squared_multiplier     1.000 
 
loop_ 
 _refln_index_h 
 _refln_index_k 
 _refln_index_l 
 _refln_F_squared_calc 
 _refln_F_squared_meas 
 _refln_F_squared_sigma 
 _refln_observed_status 
   1   0   0      328.17      344.67      7.06 o 
   2   0   0      380.25      353.45      7.74 o 
   3   0   0     1227.61     1197.34     28.19 o 
   4   0   0     1451.88     1515.14     36.90 o 
   5   0   0      359.01      361.30     17.93 o 
   6   0   0        3.14        6.71      3.88 o 
   7   0   0      145.04      134.46     12.09 o 
   8   0   0        8.33       14.81      5.18 o 
  -7   1   0        5.43        5.85      6.29 o 
  -6   1   0      170.46      162.79     12.85 o 
  -5   1   0      149.74      151.76      9.19 o 
  -4   1   0      761.59      771.57     20.00 o 
  -3   1   0      396.26      427.52     15.19 o 
  -2   1   0        4.22        4.53      2.82 o 
  -1   1   0    12230.36    11419.50    163.13 o 
   0   1   0     1044.22     1105.72     24.13 o 
   1   1   0     4558.61     4441.31     94.38 o 
   2   1   0     1285.03     1208.71     23.94 o 
   3   1   0     2765.49     2729.86     51.54 o 
   4   1   0     1870.02     1944.76     40.67 o 
   5   1   0       42.86       45.01      7.77 o 
   6   1   0       52.55       42.12      7.10 o 
   7   1   0       47.56       56.06      8.90 o 
   8   1   0        1.60        5.78      5.61 o 
  -7   2   0      160.84      152.49     29.15 o 
  -6   2   0        0.30        8.30      7.66 o 
  -5   2   0       63.92       71.02      9.48 o 
  -4   2   0       57.56       53.69      8.33 o 
  -3   2   0      306.13      284.17     15.26 o 
  -2   2   0      812.68      809.45     18.41 o 
  -1   2   0       78.68       82.47      4.62 o 
   0   2   0       76.12       53.44      2.98 o 
   1   2   0       45.96       71.54      3.81 o 
   2   2   0     1554.72     1578.46     32.59 o 
   3   2   0      389.92      400.48     14.20 o 
   4   2   0      607.51      629.96     22.13 o 
   5   2   0      186.33      179.09     11.72 o 
   6   2   0        8.36       19.30      5.77 o 
   7   2   0       27.56       29.95      6.54 o 
   8   2   0       44.42       38.33      9.05 o 
  -7   3   0       43.60       40.21     10.59 o 
  -6   3   0       69.42       75.19     14.75 o 
  -5   3   0        3.24        5.93      5.55 o 
  -4   3   0        9.89       10.83      3.15 o 
  -3   3   0       38.25       35.94      4.66 o 
  -2   3   0        4.08        7.13      2.70 o 
  -1   3   0      199.10      192.08      5.40 o 
   0   3   0     1230.76     1185.60     22.39 o 
   1   3   0      236.80      274.98      6.29 o 
   2   3   0      334.32      320.52      7.52 o 
   3   3   0      449.77      443.51     15.27 o 
   4   3   0        1.76       16.44      3.12 o 
   5   3   0      138.29      126.68      8.47 o 
   6   3   0        2.83        4.23      4.48 o 
   7   3   0       35.11       38.35      7.60 o 
   8   3   0       11.74        6.09     10.39 o 
  -6   4   0       16.75       30.68     10.16 o 
  -5   4   0        7.37        7.42      3.19 o 
  -4   4   0       58.70       72.58      9.88 o 
  -3   4   0       18.29       15.80      6.28 o 
  -2   4   0       34.51       37.88      5.61 o 
  -1   4   0      100.65      111.43     10.40 o 
   0   4   0      466.35      507.43     16.97 o 
   1   4   0       54.16       47.76      3.32 o 
   2   4   0      115.92      132.38      8.43 o 
   3   4   0      109.37      100.63      6.77 o 
   4   4   0        0.68        9.98      5.32 o 
   5   4   0        1.57        2.36      2.70 o 
   6   4   0      254.24      252.21     14.15 o 
   7   4   0       37.16       34.09      7.00 o 
   8   4   0       11.92        5.92      5.12 o 
  -5   5   0       50.01       72.93     15.00 o 
  -4   5   0        7.81       12.78     12.26 o 
  -3   5   0       52.40       57.95      9.01 o 
  -2   5   0       42.08       32.20      9.00 o 
  -1   5   0        1.98       -1.26      3.51 o 
   0   5   0      238.71      214.59     11.74 o 
   1   5   0        0.88        4.53      2.21 o 
   2   5   0       12.01       14.10      1.88 o 
   3   5   0       21.30       38.78      4.31 o 
   4   5   0        0.57        7.01      3.65 o 
   5   5   0      164.48      143.30     10.86 o 
   6   5   0      117.46      108.33      8.62 o 
   7   5   0      309.25      300.19     27.90 o 
   8   5   0        7.77       14.38      7.13 o 
  -5   6   0       11.18       16.89      7.65 o 
  -4   6   0      112.67      131.25     19.16 o 
  -3   6   0       69.96       49.60     11.22 o 
  -2   6   0       14.00       20.71      5.34 o 
  -1   6   0       30.24       25.56      7.08 o 
   0   6   0      379.03      380.47     26.82 o 
   1   6   0      239.26      231.50     14.30 o 
   2   6   0       66.46       62.33      7.40 o 
   3   6   0      194.74      185.20     12.09 o 
   4   6   0      252.72      267.86     15.84 o 
   5   6   0        7.17        9.26      5.31 o 
   6   6   0       37.48       32.56      6.53 o 
   7   6   0      316.04      271.53     42.75 o 
   8   6   0       93.29       82.36     13.18 o 
  -4   7   0       38.69       48.91     12.77 o 
  -3   7   0       22.25       27.00      7.40 o 
  -2   7   0       29.29       24.71      8.49 o 
  -1   7   0      514.50      503.09     42.56 o 
   0   7   0      234.21      248.76     23.26 o 
   1   7   0       16.31       25.00      5.04 o 
   2   7   0       89.61       74.76      9.45 o 
   3   7   0      417.23      412.34     30.65 o 
   4   7   0      226.52      235.15     22.71 o 
   5   7   0       23.46       21.99      5.10 o 
   6   7   0      146.63      140.57     15.32 o 
   7   7   0       10.85       24.62     10.89 o 
   8   7   0        9.22       17.46      6.65 o 
  -3   8   0        4.35       19.44     39.14 o 
  -2   8   0       33.54       39.61      9.60 o 
  -1   8   0      126.11      127.14     12.66 o 
   0   8   0      366.90      274.92     35.11 o 
   1   8   0       40.07       26.32      6.24 o 
   2   8   0       39.69       43.75      7.18 o 
   3   8   0      163.42      141.88     12.98 o 
   4   8   0      118.53      123.95     13.01 o 
   5   8   0      122.74      110.86     31.46 o 
   6   8   0       11.72       13.74      7.67 o 
   7   8   0        3.19        1.72     10.60 o 
   8   8   0       12.47        1.94     12.89 o 
  -1   9   0       38.93       23.89      8.53 o 
   0   9   0       32.16       35.05     10.15 o 
   1   9   0       44.65       26.80      6.49 o 
   2   9   0       45.30       26.22      5.73 o 
   3   9   0      122.22      148.44     18.21 o 
   4   9   0       56.51       27.58     16.14 o 
   5   9   0        0.39       -1.01      6.51 o 
   6   9   0        7.82       15.17      7.35 o 
   7   9   0       15.46       19.79     10.15 o 
   0  10   0        0.17        8.50      4.98 o 
   1  10   0       15.31        1.44      6.27 o 
   2  10   0       25.24       23.01      8.83 o 
   3  10   0       18.13       11.03      5.18 o 
   4  10   0       14.06       22.32      8.23 o 
   5  10   0        5.66       11.81     14.40 o 
   6  10   0        3.59       17.29      9.50 o 
  -6 -10   1        9.48       -3.64      7.76 o 
  -5 -10   1       19.07       18.16     10.26 o 
  -4 -10   1       25.94       40.16     10.30 o 
  -3 -10   1       33.11       28.76      7.90 o 
  -2 -10   1       57.70       51.48     11.09 o 
  -1 -10   1       31.23       20.83     10.68 o 
   0 -10   1       26.05        6.09      4.24 o 
  -7  -9   1       45.03       16.53     21.20 o 
  -6  -9   1       38.80       36.47     10.51 o 
  -5  -9   1        0.29       -0.43      6.02 o 
  -4  -9   1       81.55      103.59     10.96 o 
  -3  -9   1      111.78      111.88     11.67 o 
  -2  -9   1       21.58       14.88      5.29 o 
  -1  -9   1       55.05       39.95      7.89 o 
   0  -9   1      135.03      109.30     16.41 o 
   1  -9   1       89.12       66.51     15.48 o 
  -7  -8   1       83.16      105.37     19.90 o 
  -6  -8   1       82.87       85.77     16.40 o 
  -5  -8   1       49.67       33.87      9.26 o 
  -4  -8   1       51.49       63.61     13.84 o 
  -3  -8   1       26.62       31.87      8.01 o 
  -2  -8   1        0.30       -1.16      1.90 o 
  -1  -8   1       97.25       75.19     10.81 o 
   0  -8   1      246.96      219.46     30.63 o 
   1  -8   1       28.92       23.27      6.61 o 
   2  -8   1       18.88       15.71     15.68 o 
   3  -8   1       12.44       13.54      6.05 o 
  -8  -7   1        7.41        7.82      6.54 o 
  -7  -7   1       72.80       65.44     10.72 o 
  -6  -7   1       80.98       75.58      9.82 o 
  -5  -7   1       52.33       52.41     10.99 o 
  -4  -7   1       18.21       36.84      8.39 o 
  -3  -7   1       91.96       73.96     12.67 o 
  -2  -7   1       73.23       75.99      8.30 o 
  -1  -7   1       96.76       92.57     14.88 o 
   0  -7   1        3.87        5.16      2.93 o 
   1  -7   1       79.34      116.53     14.24 o 
   2  -7   1       18.12       14.44      5.36 o 
   3  -7   1       25.27       24.45     10.63 o 
   4  -7   1        5.20       11.97      7.70 o 
  -8  -6   1       81.89       62.70     10.31 o 
  -7  -6   1       73.65       75.60      9.08 o 
  -6  -6   1       48.70       68.47     10.21 o 
  -5  -6   1        1.55        5.06      7.06 o 
  -4  -6   1        4.96        2.91      5.24 o 
  -3  -6   1      134.50      138.32     11.49 o 
  -2  -6   1       24.16       23.82      3.59 o 
  -1  -6   1      135.19      112.82      8.09 o 
   0  -6   1      227.84      198.14     12.40 o 
   1  -6   1       41.82       57.19      9.33 o 
   2  -6   1       16.22       15.28      5.05 o 
   3  -6   1        1.53        7.95      5.76 o 
   4  -6   1       64.35       79.17     12.10 o 
   5  -6   1        1.97       22.43      7.92 o 
  -8  -5   1        0.82        8.68      6.65 o 
  -7  -5   1      108.33      109.58     13.16 o 
  -6  -5   1       43.49       61.61      8.62 o 
  -5  -5   1       28.02       36.74      7.90 o 
  -4  -5   1        1.44        4.09      5.85 o 
  -3  -5   1        4.57        5.18      5.96 o 
  -2  -5   1      586.20      567.62     20.56 o 
  -1  -5   1       10.09       17.21      3.65 o 
   0  -5   1      183.87      202.47     11.11 o 
   1  -5   1        2.58        9.14      4.24 o 
   2  -5   1       23.44       38.26      7.40 o 
   3  -5   1       19.92       21.34      5.71 o 
   4  -5   1        8.81        6.58      5.50 o 
   5  -5   1       36.70       39.43     12.52 o 
  -8  -4   1        1.20       -1.25      7.72 o 
  -7  -4   1       43.06       26.40      7.34 o 
  -6  -4   1      172.71      170.57     11.16 o 
  -5  -4   1       79.17       73.01     11.28 o 
  -4  -4   1      106.29      120.74     10.28 o 
  -3  -4   1      998.46     1045.19     24.21 o 
  -2  -4   1       34.20       21.83      4.55 o 
  -1  -4   1        5.25        8.58      1.24 o 
   0  -4   1      215.98      193.10      7.11 o 
   1  -4   1      415.30      470.92     17.50 o 
   2  -4   1       95.92       86.18      8.48 o 
   3  -4   1        1.90       -1.04      7.46 o 
   4  -4   1       23.27       26.36      8.80 o 
   5  -4   1       33.61       30.27      7.85 o 
   6  -4   1       38.06       48.03     10.26 o 
  -8  -3   1        1.45        5.97     10.76 o 
  -7  -3   1       37.04       34.85      7.23 o 
  -6  -3   1       32.71       47.32      7.80 o 
  -5  -3   1        9.55       20.06      5.05 o 
  -4  -3   1     1615.46     1645.02     43.68 o 
  -3  -3   1      906.60      978.66     21.94 o 
  -2  -3   1      825.41      813.24     16.95 o 
  -1  -3   1       39.38       31.48      2.40 o 
   0  -3   1     4755.28     5029.92     98.41 o 
   1  -3   1     4861.55     4542.97    249.52 o 
   2  -3   1       49.76       45.89      5.03 o 
   3  -3   1       80.60       64.18      8.71 o 
   4  -3   1      361.78      369.89     16.92 o 
   5  -3   1       27.41       41.73      6.97 o 
   6  -3   1       59.91       42.47      7.95 o 
   7  -3   1       45.07       43.82     11.48 o 
  -8  -2   1       49.04       58.07     11.05 o 
  -7  -2   1       36.74       29.08      6.31 o 
  -6  -2   1       54.96       48.60      7.20 o 
  -5  -2   1      706.14      769.58     35.11 o 
  -4  -2   1     1083.72     1111.58     28.18 o 
  -3  -2   1     1081.34     1067.54     21.89 o 
  -2  -2   1       92.83      109.59      5.82 o 
  -1  -2   1     2288.36     2363.41     60.96 o 
   0  -2   1    27635.75    26563.54    328.58 o 
   1  -2   1      106.92      110.31      7.38 o 
   2  -2   1      967.66     1006.40     23.97 o 
   3  -2   1     1262.78     1320.58     32.08 o 
   4  -2   1      626.89      714.39     31.75 o 
   5  -2   1       77.89       72.70      7.76 o 
   6  -2   1        1.47       -0.20      3.32 o 
   7  -2   1       96.91       56.96     21.25 o 
  -8  -1   1       44.70       34.69      9.20 o 
  -7  -1   1      104.45      115.78     11.85 o 
  -6  -1   1      228.15      228.77     11.06 o 
  -5  -1   1        5.13        8.92      6.21 o 
  -4  -1   1      339.11      359.73     17.58 o 
  -3  -1   1      738.01      746.56     17.27 o 
  -2  -1   1     2036.49     2065.51     39.55 o 
  -1  -1   1    12495.98    11874.34    140.82 o 
   0  -1   1      193.39      196.99      4.87 o 
   1  -1   1     1502.57     1560.57     32.01 o 
   2  -1   1      719.94      659.19     13.13 o 
   3  -1   1      952.11      955.72     21.38 o 
   4  -1   1     1631.90     1687.56     59.83 o 
   5  -1   1      209.60      204.58      9.41 o 
   6  -1   1       19.20        9.60      4.82 o 
   7  -1   1       16.02        7.67      4.37 o 
   8  -1   1       12.99       14.37      6.49 o 
  -8   0   1       24.76       33.06      8.24 o 
  -7   0   1      398.56      406.58     43.06 o 
  -6   0   1       20.32       17.83      4.76 o 
  -5   0   1       55.03       52.29      8.07 o 
  -4   0   1      144.09      136.55      9.24 o 
  -3   0   1      964.09      861.71     20.02 o 
  -2   0   1      319.60      324.68      7.01 o 
  -1   0   1      577.20      604.73     13.03 o 
   1   0   1     2063.81     1939.62     40.18 o 
   2   0   1      165.49      164.65      6.15 o 
   3   0   1      233.82      259.98      6.93 o 
   4   0   1      683.51      682.26     17.17 o 
   5   0   1      218.36      223.87     12.36 o 
   6   0   1       41.40       45.23      6.73 o 
   7   0   1        0.88       -5.58      5.58 o 
   8   0   1        9.99       10.52      8.47 o 
  -7   1   1        7.67        3.49      5.17 o 
  -6   1   1      253.91      294.20     22.49 o 
  -5   1   1       47.90       50.73      6.81 o 
  -4   1   1      205.66      210.14     12.69 o 
  -3   1   1      256.77      260.42     10.95 o 
  -2   1   1        0.98        4.89      2.50 o 
  -1   1   1      860.19      909.63     18.65 o 
   0   1   1        6.32        3.96      0.86 o 
   1   1   1      493.56      494.06     10.48 o 
   2   1   1       25.46       24.52      2.87 o 
   3   1   1      731.25      717.24     14.25 o 
   4   1   1        0.79       11.22      7.59 o 
   5   1   1      137.14      129.75     12.22 o 
   6   1   1        1.05       15.09      7.67 o 
   7   1   1       60.04       37.04     10.49 o 
   8   1   1       13.81       17.62      6.76 o 
  -7   2   1       25.89       30.37      8.17 o 
  -6   2   1       18.01       19.04      6.35 o 
  -5   2   1       30.86       29.89      5.83 o 
  -4   2   1       44.72       28.69      4.74 o 
  -3   2   1      544.69      580.48     15.55 o 
  -2   2   1     1132.47     1118.76     24.66 o 
  -1   2   1      869.70      908.44     16.42 o 
   0   2   1     4157.18     4371.10     91.97 o 
   1   2   1     1436.93     1365.24     32.03 o 
   2   2   1        8.65        6.05      3.53 o 
   3   2   1        1.13       12.67      3.60 o 
   4   2   1      220.63      200.03      8.46 o 
   5   2   1        0.87       -0.57      3.64 o 
   6   2   1       55.09       51.28      7.58 o 
   7   2   1       78.56       66.90      8.63 o 
   8   2   1       42.78       37.86      8.33 o 
  -6   3   1       12.54        7.86      4.26 o 
  -5   3   1       39.04       50.48      8.04 o 
  -4   3   1      100.85      108.10     11.01 o 
  -3   3   1      101.21       83.62      7.13 o 
  -2   3   1      387.39      411.99     15.75 o 
  -1   3   1       93.04       98.58      6.16 o 
   0   3   1     1017.09      979.09     24.04 o 
   1   3   1      120.39      108.89      5.65 o 
   2   3   1      192.05      190.62     10.44 o 
   3   3   1       28.51       34.39      2.93 o 
   4   3   1       16.92       10.89      1.97 o 
   5   3   1      306.18      315.36     19.17 o 
   6   3   1       15.87       12.52      4.85 o 
   7   3   1      162.29      155.58     13.06 o 
   8   3   1       61.80       66.74      9.57 o 
  -6   4   1        9.09        8.13      5.79 o 
  -5   4   1       13.46       10.73      4.29 o 
  -4   4   1      181.31      165.59     11.82 o 
  -3   4   1      195.38      196.19     11.67 o 
  -2   4   1       42.90       47.35      5.76 o 
  -1   4   1     1040.12      998.29     25.34 o 
   0   4   1      967.36      996.52     20.56 o 
   1   4   1       29.08       40.00      2.96 o 
   2   4   1        1.62        7.35      2.16 o 
   3   4   1      660.21      688.57     27.11 o 
   4   4   1      507.53      525.54     14.39 o 
   5   4   1        5.60        5.95      4.87 o 
   6   4   1      184.04      162.58     11.56 o 
   7   4   1      212.04      199.63     16.60 o 
   8   4   1        8.86       16.36      5.91 o 
   9   4   1       13.64       13.61      5.47 o 
  -5   5   1       32.25       47.95     11.61 o 
  -4   5   1       57.60       59.14     13.18 o 
  -3   5   1       16.13       16.14      7.72 o 
  -2   5   1       60.74       63.31      7.83 o 
  -1   5   1      506.25      462.96     15.74 o 
   0   5   1     1294.12     1425.38     45.91 o 
   1   5   1      569.15      578.31     14.94 o 
   2   5   1        0.68        0.37      3.57 o 
   3   5   1      150.07      137.44      8.37 o 
   4   5   1      293.27      333.48     14.36 o 
   5   5   1       23.90       20.23      8.70 o 
   6   5   1      595.28      602.68     49.56 o 
   7   5   1       23.00       23.69      8.07 o 
   8   5   1        6.11        6.58      5.99 o 
  -4   6   1       35.20       35.07      9.92 o 
  -3   6   1       34.12       37.38     10.55 o 
  -2   6   1       13.81       23.24      7.11 o 
  -1   6   1      122.32      180.89     15.86 o 
   0   6   1      730.14      713.67     37.92 o 
   1   6   1      178.01      200.17     12.18 o 
   2   6   1       94.74      108.32      8.14 o 
   3   6   1      628.61      649.66     20.82 o 
   4   6   1      346.41      321.83     18.23 o 
   5   6   1      123.09      120.26      7.90 o 
   6   6   1       95.63      102.23      9.26 o 
   7   6   1      165.84      151.46     17.57 o 
   8   6   1      116.11      115.88     19.75 o 
  -4   7   1       17.64       11.96      5.59 o 
  -3   7   1       11.03        9.82      7.05 o 
  -2   7   1       35.39       40.57      9.82 o 
  -1   7   1      211.15      203.15     20.31 o 
   0   7   1        0.67        0.67      2.81 o 
   1   7   1       55.12       51.41      6.86 o 
   2   7   1      234.48      237.96     11.72 o 
   3   7   1      412.79      416.33     22.48 o 
   4   7   1      263.33      235.50     13.97 o 
   5   7   1        0.45        1.48      3.06 o 
   6   7   1       32.56       25.51      7.04 o 
   7   7   1        2.36        7.44      9.43 o 
   8   7   1       23.15       32.41     12.84 o 
  -3   8   1        2.67        5.33      7.32 o 
  -2   8   1       17.49       16.64      6.68 o 
  -1   8   1        4.74        9.58      5.22 o 
   0   8   1       98.22       96.46     13.77 o 
   1   8   1       20.57       23.83      5.61 o 
   2   8   1       40.94       34.97      7.51 o 
   3   8   1       56.56       52.90      8.68 o 
   4   8   1       29.45       29.45      6.41 o 
   5   8   1      182.37      183.05     24.32 o 
   6   8   1        5.17        2.77      2.26 o 
   7   8   1        6.57        4.47      6.36 o 
   8   8   1       10.83        5.58      6.77 o 
  -1   9   1        1.00       -5.39      5.39 o 
   0   9   1        7.71        1.88      6.97 o 
   1   9   1       31.56       12.25      8.40 o 
   2   9   1       29.72       29.82      6.25 o 
   3   9   1       12.54        8.42      3.69 o 
   4   9   1       34.90       47.46     10.52 o 
   5   9   1        2.36       -4.67      7.39 o 
   6   9   1       29.92       18.84     12.21 o 
   7   9   1       41.07       48.66     13.45 o 
   0  10   1        4.53        7.69      3.98 o 
   1  10   1       17.36       28.73      8.91 o 
   2  10   1        0.34       18.93      9.54 o 
   3  10   1       12.29       13.91      5.43 o 
   4  10   1       19.08       13.27      6.25 o 
   5  10   1        3.48       13.84      8.38 o 
   6  10   1       26.47       31.44     10.99 o 
  -5 -10   2       36.39       57.86     13.57 o 
  -4 -10   2        4.18        0.59      8.07 o 
  -3 -10   2        4.41        8.49      7.48 o 
  -2 -10   2       26.77        8.94      7.36 o 
  -1 -10   2       27.43       29.55     19.48 o 
  -7  -9   2       77.89       74.91     17.89 o 
  -6  -9   2       37.39       48.39     10.51 o 
  -5  -9   2        0.15       16.99     15.71 o 
  -4  -9   2       15.88       29.24      7.92 o 
  -3  -9   2       25.29       34.23      9.61 o 
  -2  -9   2       31.80       51.50      9.21 o 
  -1  -9   2        6.88        2.13      3.37 o 
   0  -9   2        9.57        4.85      3.98 o 
   1  -9   2        3.00        0.04      5.57 o 
  -7  -8   2       35.46       38.15     19.15 o 
  -6  -8   2       77.48       59.40     25.85 o 
  -5  -8   2       44.35       40.84     10.77 o 
  -4  -8   2        0.71        4.91      6.09 o 
  -3  -8   2       12.77       11.82     10.62 o 
  -2  -8   2        0.32       -0.11      9.62 o 
  -1  -8   2       73.95       69.59      9.01 o 
   0  -8   2        0.85       -0.26      5.21 o 
   1  -8   2        2.17        3.17      4.34 o 
   2  -8   2        3.62        8.29      5.81 o 
   3  -8   2        1.80       -0.79      7.33 o 
  -8  -7   2        0.86       -8.93      9.54 o 
  -7  -7   2        8.18        6.36      3.57 o 
  -6  -7   2       73.09       74.06     12.74 o 
  -5  -7   2       34.07       48.92     10.72 o 
  -4  -7   2       11.15       19.79      6.95 o 
  -3  -7   2      146.48      169.92     12.20 o 
  -2  -7   2      269.74      274.84     17.83 o 
  -1  -7   2      212.03      189.83     11.25 o 
   0  -7   2        9.72        3.61      2.09 o 
   1  -7   2       34.05       46.70      8.61 o 
   2  -7   2       56.01       28.37     15.13 o 
   3  -7   2        3.54       10.14      8.29 o 
   4  -7   2        1.41        2.69      8.29 o 
  -8  -6   2       32.38       37.05      9.24 o 
  -7  -6   2        5.33       14.41      7.23 o 
  -6  -6   2       57.28       45.53      8.01 o 
  -5  -6   2        1.37        1.89      1.83 o 
  -4  -6   2       52.05       52.72     11.02 o 
  -3  -6   2      512.01      588.28     34.01 o 
  -2  -6   2      159.41      179.89     13.16 o 
  -1  -6   2       11.53       11.35      2.19 o 
   0  -6   2       11.82        6.41      2.56 o 
   1  -6   2      236.64      271.80     17.59 o 
   2  -6   2        9.64       12.93      4.64 o 
   3  -6   2        0.25        1.84      5.17 o 
   4  -6   2       35.46       36.77     10.22 o 
   5  -6   2        6.81        5.46     11.68 o 
  -8  -5   2        0.49        3.78      7.05 o 
  -7  -5   2      116.52      122.22     14.28 o 
  -6  -5   2        4.08        5.26      5.66 o 
  -5  -5   2       42.46       60.63      8.31 o 
  -4  -5   2      240.58      235.29     15.14 o 
  -3  -5   2       11.51       19.29      7.11 o 
  -2  -5   2      286.25      304.47     21.20 o 
  -1  -5   2      305.82      298.13     16.31 o 
   0  -5   2     1351.42     1430.22     42.36 o 
   1  -5   2      112.39       94.06      7.52 o 
   2  -5   2       14.71       30.04      8.07 o 
   3  -5   2       29.36       17.27      6.60 o 
   4  -5   2       70.82       94.27     11.34 o 
   5  -5   2       43.76       42.44     12.24 o 
  -8  -4   2        3.51       -1.21      9.15 o 
  -7  -4   2        4.77        6.44      5.16 o 
  -6  -4   2       31.69       37.70      6.13 o 
  -5  -4   2      201.53      218.91     14.04 o 
  -4  -4   2      241.27      222.58     15.35 o 
  -3  -4   2      268.12      290.69     11.72 o 
  -2  -4   2       11.95       15.97      6.49 o 
  -1  -4   2     1117.57     1122.99     25.84 o 
   0  -4   2     1904.25     1987.79     44.40 o 
   1  -4   2      173.03      187.04     12.79 o 
   2  -4   2      258.51      244.70     17.76 o 
   3  -4   2      304.34      336.34     18.15 o 
   4  -4   2       66.68       72.22     12.92 o 
   5  -4   2       57.62       78.34     16.12 o 
   6  -4   2       28.95       37.64     11.72 o 
  -8  -3   2        9.25       15.53      7.42 o 
  -7  -3   2       75.88       64.49      9.49 o 
  -6  -3   2      141.27      125.51     13.26 o 
  -5  -3   2        3.50        3.69      3.14 o 
  -4  -3   2       62.46       62.93      6.03 o 
  -3  -3   2     1638.82     1680.95     40.30 o 
  -2  -3   2       58.43       52.53      3.63 o 
  -1  -3   2      276.32      305.86      7.75 o 
   0  -3   2     2916.57     2851.43     60.11 o 
   1  -3   2     2452.36     2600.00     74.04 o 
   2  -3   2       55.93       36.70      4.92 o 
   3  -3   2       64.74       75.21     10.13 o 
   4  -3   2      581.93      617.82     29.33 o 
   5  -3   2       73.90       83.21      9.93 o 
   6  -3   2       26.19       19.78      5.35 o 
   7  -3   2        1.72        0.68      8.19 o 
  -8  -2   2       68.22       82.13     13.53 o 
  -7  -2   2      141.41      143.84     14.18 o 
  -6  -2   2        0.50        5.34      8.62 o 
  -5  -2   2       99.67      103.68      7.63 o 
  -4  -2   2      647.57      683.88     18.20 o 
  -3  -2   2      576.71      530.64     18.00 o 
  -2  -2   2       22.41       26.32      2.62 o 
  -1  -2   2      216.14      189.52      7.09 o 
   0  -2   2       40.94       67.96      4.43 o 
   1  -2   2     2948.82     2664.49     55.93 o 
   2  -2   2      391.40      428.42     16.70 o 
   3  -2   2      732.83      763.94     20.69 o 
   4  -2   2      461.55      441.62     20.61 o 
   5  -2   2       27.06       45.50      6.43 o 
   6  -2   2        2.23        5.53      6.04 o 
   7  -2   2       41.60       53.67     14.29 o 
  -8  -1   2       43.86       58.11     11.52 o 
  -7  -1   2       67.36       73.54      7.30 o 
  -6  -1   2      236.78      214.38      9.62 o 
  -5  -1   2        2.16       12.86      3.44 o 
  -4  -1   2      133.89      114.47      8.97 o 
  -3  -1   2      907.02      973.44     22.75 o 
  -2  -1   2     2431.27     2489.34     47.36 o 
  -1  -1   2        1.39        8.00      2.39 o 
   0  -1   2        1.40        3.54      1.20 o 
   1  -1   2      135.92      162.43      4.17 o 
   2  -1   2      619.69      656.39     14.96 o 
   3  -1   2      174.22      168.78     11.94 o 
   4  -1   2      212.05      195.31     12.12 o 
   5  -1   2      644.61      648.74     27.49 o 
   6  -1   2        1.32        1.25      3.90 o 
   7  -1   2        5.20        9.64      6.46 o 
   8  -1   2       35.79       32.14      8.50 o 
  -8   0   2        7.01       16.61      5.46 o 
  -7   0   2      169.75      165.23     18.73 o 
  -6   0   2      245.57      248.61     17.37 o 
  -5   0   2        4.25        7.30      5.13 o 
  -4   0   2       51.91       46.50      5.16 o 
  -3   0   2      995.98      975.90     20.49 o 
  -2   0   2     1189.60     1212.98     25.23 o 
  -1   0   2       78.60       77.02      4.12 o 
   0   0   2        1.24        1.31      2.36 o 
   1   0   2     2001.90     2051.40     42.41 o 
   2   0   2       12.06       17.89      1.94 o 
   3   0   2       22.54       39.94      2.78 o 
   4   0   2      472.59      452.41     15.69 o 
   5   0   2      130.81      135.71      8.83 o 
   6   0   2      113.75      115.90      9.24 o 
   7   0   2       39.35       55.22      8.24 o 
   8   0   2       10.03       10.12      6.86 o 
  -7   1   2       35.02       23.74      8.05 o 
  -6   1   2       52.33       57.52     12.30 o 
  -5   1   2      190.58      181.08      9.87 o 
  -4   1   2      383.99      399.46     12.05 o 
  -3   1   2      630.22      607.56     20.22 o 
  -2   1   2      229.04      229.84      5.83 o 
  -1   1   2     3186.36     2974.33     56.95 o 
   0   1   2     5680.20     5204.58    133.61 o 
   1   1   2     1426.71     1362.60     27.80 o 
   2   1   2      926.69      936.11     21.40 o 
   3   1   2        1.25        2.01      4.32 o 
   4   1   2       13.09       26.48      3.22 o 
   5   1   2      127.45      124.17      9.53 o 
   6   1   2      123.23      132.85     13.98 o 
   7   1   2      151.30      135.18     13.17 o 
   8   1   2       26.80       25.51      7.27 o 
  -7   2   2        2.74       10.99      6.25 o 
  -6   2   2       45.70       50.53      7.82 o 
  -5   2   2       49.81       59.36      8.05 o 
  -4   2   2      140.13      137.55      9.05 o 
  -3   2   2      694.04      724.20     18.69 o 
  -2   2   2        5.85        4.99      1.92 o 
  -1   2   2     2276.13     2198.66     42.21 o 
   0   2   2      228.67      271.58      6.14 o 
   1   2   2       10.89       13.56      2.08 o 
   2   2   2       46.94       54.12      3.54 o 
   3   2   2      145.86      141.46      6.06 o 
   4   2   2      821.91      854.92     19.96 o 
   5   2   2       11.24       24.06      5.66 o 
   6   2   2      108.62      117.37      9.78 o 
   7   2   2      177.18      167.38     13.46 o 
   8   2   2        5.67        8.43      6.08 o 
  -6   3   2        0.18       -1.06      3.41 o 
  -5   3   2       40.74       44.89      8.29 o 
  -4   3   2       66.03       53.28      7.14 o 
  -3   3   2       25.40       30.39      3.80 o 
  -2   3   2      458.52      473.21     13.94 o 
  -1   3   2      197.10      198.51      7.71 o 
   0   3   2      682.56      624.03     17.01 o 
   1   3   2     1611.18     1574.50     33.05 o 
   2   3   2       96.58      122.69      7.71 o 
   3   3   2      335.76      344.68     12.26 o 
   4   3   2      444.28      467.21     16.83 o 
   5   3   2       33.05       38.36      5.42 o 
   6   3   2      135.07      128.21      9.83 o 
   7   3   2        1.69        1.95      7.53 o 
   8   3   2      116.56      116.87     16.16 o 
   9   3   2       22.39       32.36      7.82 o 
  -6   4   2        1.26        1.64      7.06 o 
  -5   4   2        6.43        7.63      5.61 o 
  -4   4   2      120.26      118.81     11.97 o 
  -3   4   2       31.01       28.60      6.73 o 
  -2   4   2       21.11       23.04      2.95 o 
  -1   4   2      857.06      920.66     27.64 o 
   0   4   2     1370.04     1435.47     36.82 o 
   1   4   2      353.85      389.07     14.18 o 
   2   4   2        2.14        4.68      2.27 o 
   3   4   2     1571.59     1643.65     38.18 o 
   4   4   2      484.06      493.86     13.54 o 
   5   4   2      336.33      303.41     14.93 o 
   6   4   2      126.31      129.75     10.60 o 
   7   4   2      146.67      141.30     11.71 o 
   8   4   2       39.05       32.84     12.78 o 
   9   4   2       11.59       25.88     10.92 o 
  -5   5   2        0.82       -3.97      6.56 o 
  -4   5   2       24.42       27.12      9.60 o 
  -3   5   2       27.76       15.84      7.46 o 
  -2   5   2       24.76       26.12     10.22 o 
  -1   5   2      250.04      241.91     15.91 o 
   0   5   2       94.92      103.68      8.03 o 
   1   5   2      631.24      654.10     18.29 o 
   2   5   2      114.15      111.53      7.84 o 
   3   5   2      202.62      202.92     11.75 o 
   4   5   2      280.27      298.54     17.44 o 
   5   5   2       12.77       13.73      6.22 o 
   6   5   2      387.44      373.26     15.84 o 
   7   5   2        9.48       12.54      6.73 o 
   8   5   2       15.75       13.71      7.14 o 
   9   5   2       13.85       30.66      8.29 o 
  -4   6   2       13.18       16.22      7.88 o 
  -3   6   2       49.51       43.46      9.50 o 
  -2   6   2       20.34       14.86      8.69 o 
  -1   6   2       85.83      102.97     13.99 o 
   0   6   2      735.93      804.95     38.89 o 
   1   6   2      431.78      427.60     13.35 o 
   2   6   2      124.13      142.61      9.16 o 
   3   6   2       53.27       64.87      6.69 o 
   4   6   2      231.07      245.65     15.70 o 
   5   6   2      258.10      231.53     16.09 o 
   6   6   2       22.27        8.62      6.63 o 
   7   6   2      194.26      172.82     20.90 o 
   8   6   2       82.67       66.29     12.20 o 
  -4   7   2       14.46       19.39      8.58 o 
  -3   7   2       33.52       34.66     11.49 o 
  -2   7   2       25.63       36.14      8.56 o 
  -1   7   2       83.60       97.47     12.17 o 
   0   7   2        5.07        6.69      2.87 o 
   1   7   2      125.49      134.85      7.83 o 
   2   7   2      137.28      133.54     11.72 o 
   3   7   2      139.67      108.22     11.98 o 
   4   7   2      445.08      451.04     24.29 o 
   5   7   2        8.53       11.73      6.39 o 
   6   7   2       13.52       22.60      5.95 o 
   7   7   2       37.38       29.09      6.84 o 
   8   7   2       51.69       54.99     10.74 o 
  -2   8   2       18.09       18.27      5.96 o 
  -1   8   2       24.55       14.00      6.38 o 
   0   8   2       79.48       96.70     10.92 o 
   1   8   2       12.84        4.14      3.49 o 
   2   8   2       28.94       29.99      6.15 o 
   3   8   2       63.10       78.96      9.96 o 
   4   8   2       38.20       33.61      6.66 o 
   5   8   2       70.29       81.04     13.77 o 
   6   8   2      110.47       97.10     14.95 o 
   7   8   2       11.26        6.62      4.36 o 
   8   8   2        6.90       13.58      9.39 o 
  -1   9   2        9.59        0.29      5.69 o 
   0   9   2       28.91       20.53      5.78 o 
   1   9   2       18.90       21.14      5.55 o 
   2   9   2       19.78       33.07      5.52 o 
   3   9   2       33.62       24.21      5.81 o 
   4   9   2        3.26        8.41      6.79 o 
   5   9   2       35.39       30.39     10.92 o 
   6   9   2       31.51       40.07     16.85 o 
   7   9   2       20.68       51.84     14.55 o 
   1  10   2        9.92       13.11      5.07 o 
   2  10   2        0.11        1.40      2.97 o 
   3  10   2       15.12       14.00      5.73 o 
   4  10   2       31.22       19.83      7.36 o 
   5  10   2        0.11       -6.33      8.13 o 
   6  10   2       10.98       15.17      7.56 o 
  -5 -10   3       35.73       46.24     12.09 o 
  -4 -10   3        0.52       18.77     10.49 o 
  -3 -10   3        3.40       13.84      5.82 o 
  -2 -10   3       44.25       49.19     14.07 o 
  -1 -10   3        2.39      -12.13     17.36 o 
  -6  -9   3       31.16       33.29     17.06 o 
  -5  -9   3        4.76        8.99     10.98 o 
  -4  -9   3        2.46       -1.91      8.85 o 
  -3  -9   3       50.11       72.55     11.96 o 
  -2  -9   3       69.96       60.48     16.04 o 
  -1  -9   3        0.57        6.72      4.27 o 
   0  -9   3        0.13        9.39      5.43 o 
   1  -9   3        0.55       12.24      7.94 o 
  -7  -8   3        7.66       14.38      8.84 o 
  -6  -8   3       71.04      105.07     17.14 o 
  -5  -8   3        8.91        9.75      6.39 o 
  -4  -8   3       42.34       59.46     11.54 o 
  -3  -8   3       14.36        8.07      7.27 o 
  -2  -8   3       13.88       10.39      4.01 o 
  -1  -8   3       53.30       40.60      7.61 o 
   0  -8   3        6.27       -1.97      5.39 o 
   1  -8   3       62.27       78.20     12.23 o 
   2  -8   3        0.64        4.19      8.19 o 
   3  -8   3        0.49        9.30      5.96 o 
  -8  -7   3        4.13        6.79     12.53 o 
  -7  -7   3        5.04       11.22      5.83 o 
  -6  -7   3       13.69        9.48      8.96 o 
  -5  -7   3      147.54      152.09     15.50 o 
  -4  -7   3       17.07       40.02      8.09 o 
  -3  -7   3       79.01       97.01     15.76 o 
  -2  -7   3       30.98       42.95      8.13 o 
  -1  -7   3        0.62        1.14      2.43 o 
   0  -7   3      201.15      188.76     11.88 o 
   1  -7   3       17.60       16.74      5.04 o 
   2  -7   3       49.36       63.80     10.44 o 
   3  -7   3        9.52        6.87      5.28 o 
   4  -7   3        3.61       28.94      7.94 o 
  -8  -6   3       15.56        7.75      7.95 o 
  -7  -6   3        0.20        7.73      3.88 o 
  -6  -6   3       39.82       41.80      6.87 o 
  -5  -6   3        0.34        0.71      1.86 o 
  -4  -6   3       40.43       47.39     10.74 o 
  -3  -6   3      200.01      196.52     15.44 o 
  -2  -6   3      369.88      383.05     24.50 o 
  -1  -6   3       47.29       64.87     10.70 o 
   0  -6   3        0.58        0.59      2.64 o 
   1  -6   3      189.98      195.79     17.88 o 
   2  -6   3       42.73       42.81      8.14 o 
   3  -6   3       52.98       67.68     14.83 o 
   4  -6   3       33.10       31.47      8.06 o 
   5  -6   3        9.47       20.45      8.44 o 
  -8  -5   3       31.03       15.60      6.49 o 
  -7  -5   3      106.07      110.36      9.33 o 
  -6  -5   3        2.44        3.86      6.98 o 
  -5  -5   3       43.83       37.84      6.69 o 
  -4  -5   3        5.54        6.26      4.57 o 
  -3  -5   3      397.79      420.55     23.00 o 
  -2  -5   3       10.50       10.93      4.55 o 
  -1  -5   3      327.04      337.99     18.47 o 
   0  -5   3      769.10      757.77     21.93 o 
   1  -5   3      210.95      244.33     18.75 o 
   2  -5   3       19.42       33.63      7.13 o 
   3  -5   3       13.46       16.91      5.72 o 
   4  -5   3      174.87      178.47     21.17 o 
   5  -5   3       50.41       48.65     11.47 o 
  -8  -4   3        8.82        8.51     11.00 o 
  -7  -4   3       41.92       44.18      8.97 o 
  -6  -4   3       79.83       91.40      9.10 o 
  -5  -4   3       41.45       41.97      7.81 o 
  -4  -4   3      544.60      557.72     17.71 o 
  -3  -4   3        4.60        7.68      2.99 o 
  -2  -4   3      412.14      428.62     19.13 o 
  -1  -4   3      657.11      636.47     21.44 o 
   0  -4   3      214.44      209.18      8.05 o 
   1  -4   3      221.43      194.95     13.62 o 
   2  -4   3      192.34      232.55     17.17 o 
   3  -4   3      278.84      284.47     15.16 o 
   4  -4   3       67.36       92.51     11.25 o 
   5  -4   3       65.91       91.01     16.32 o 
   6  -4   3       11.92       24.13     10.67 o 
  -8  -3   3        5.81       -3.49      8.30 o 
  -7  -3   3       64.19       62.31     13.92 o 
  -6  -3   3      283.81      309.27     14.67 o 
  -5  -3   3        8.14       13.05      8.69 o 
  -4  -3   3       33.66       29.24      3.95 o 
  -3  -3   3     2298.88     2392.39     52.14 o 
  -2  -3   3      514.59      517.98     20.86 o 
  -1  -3   3       14.78       18.54      2.18 o 
   0  -3   3     1010.56     1014.27     26.90 o 
   1  -3   3     2310.85     2424.21     69.39 o 
   2  -3   3      195.50      173.14     12.17 o 
   3  -3   3       19.96       24.32      4.09 o 
   4  -3   3      110.75      105.32     12.29 o 
   5  -3   3      233.34      247.81     21.31 o 
   6  -3   3       27.05       30.29      6.47 o 
   7  -3   3        2.80       -8.59      8.59 o 
  -8  -2   3        8.21        4.69      5.31 o 
  -7  -2   3       75.22       63.59     12.96 o 
  -6  -2   3      183.08      170.23      9.50 o 
  -5  -2   3       68.28       67.33      8.60 o 
  -4  -2   3      343.25      344.55     19.15 o 
  -3  -2   3     1045.82     1038.17     35.63 o 
  -2  -2   3     2122.33     2098.60     40.11 o 
  -1  -2   3      321.53      294.07     11.49 o 
   0  -2   3      707.24      664.58     13.24 o 
   1  -2   3     2566.43     2539.57     56.06 o 
   2  -2   3      832.60      835.11     23.65 o 
   3  -2   3       58.94       49.71      6.99 o 
   4  -2   3      474.05      487.15     22.63 o 
   5  -2   3        4.22        2.59      3.75 o 
   6  -2   3       21.89       18.67      7.83 o 
   7  -2   3       62.45       64.83     10.25 o 
  -8  -1   3       17.68        4.18      8.03 o 
  -7  -1   3       81.22       88.77      7.89 o 
  -6  -1   3       22.38       20.69      5.04 o 
  -5  -1   3      210.37      205.84     15.72 o 
  -4  -1   3       89.09       93.40      8.50 o 
  -3  -1   3     1160.09     1108.18     22.96 o 
  -2  -1   3     3403.60     3575.87     69.87 o 
  -1  -1   3       85.51       77.37      4.43 o 
   0  -1   3        1.16        7.57      2.45 o 
   1  -1   3     1710.76     1484.17     32.44 o 
   2  -1   3     1398.31     1392.75     28.78 o 
   3  -1   3      138.07      144.29      9.56 o 
   4  -1   3       71.96       81.04      8.46 o 
   5  -1   3      432.40      455.23     19.31 o 
   6  -1   3        5.48       12.71      6.24 o 
   7  -1   3       10.08       13.55      7.20 o 
   8  -1   3       25.15       29.98      7.24 o 
  -7   0   3       26.79       21.66      7.82 o 
  -6   0   3      305.26      313.41     23.59 o 
  -5   0   3       23.95       30.03      5.70 o 
  -4   0   3        3.04       13.74      3.10 o 
  -3   0   3      410.41      452.26     16.06 o 
  -2   0   3        3.28        8.02      3.76 o 
  -1   0   3     8697.09     8480.30    147.87 o 
   0   0   3      905.74      875.62     19.94 o 
   1   0   3       16.66       14.80      2.12 o 
   2   0   3      241.85      258.66      6.62 o 
   3   0   3      236.13      234.97      8.87 o 
   4   0   3      591.25      599.85     15.62 o 
   5   0   3      166.18      152.69     10.51 o 
   6   0   3      212.14      218.58      9.81 o 
   7   0   3        2.74        1.44      4.80 o 
   8   0   3        1.75        7.97      5.60 o 
  -7   1   3       61.81       59.96      9.95 o 
  -6   1   3       18.24       12.74      4.70 o 
  -5   1   3       70.52       67.59      9.04 o 
  -4   1   3      164.96      167.49     10.99 o 
  -3   1   3      186.24      173.99     10.05 o 
  -2   1   3       99.39       86.24      4.82 o 
  -1   1   3      687.72      716.29     14.30 o 
   0   1   3      786.89      739.65     17.21 o 
   1   1   3     3131.00     2939.16     59.55 o 
   2   1   3      614.86      634.56     13.23 o 
   3   1   3     1399.97     1380.87     28.50 o 
   4   1   3        1.49       12.42      5.82 o 
   5   1   3       26.62       26.94     11.43 o 
   6   1   3       75.35       91.00     10.28 o 
   7   1   3       57.75       68.50     11.04 o 
   8   1   3       41.03       46.05      9.59 o 
  -7   2   3        3.46        8.98      5.78 o 
  -6   2   3        8.58        6.58      8.37 o 
  -5   2   3       32.63       26.50      6.05 o 
  -4   2   3      244.61      260.98     13.10 o 
  -3   2   3      177.91      182.38     10.63 o 
  -2   2   3       10.24       17.97      3.09 o 
  -1   2   3       91.84      104.98      5.58 o 
   0   2   3      531.40      447.65     11.32 o 
   1   2   3      108.63      109.16      6.01 o 
   2   2   3      145.51      149.86      5.30 o 
   3   2   3      314.47      349.53      7.57 o 
   4   2   3      243.88      238.89     11.68 o 
   5   2   3       40.06       27.98      4.14 o 
   6   2   3        0.60        6.02      7.17 o 
   7   2   3      195.15      187.93     14.97 o 
   8   2   3       13.14       17.97     11.77 o 
  -6   3   3        4.70        8.13      5.84 o 
  -5   3   3        4.55        0.45      3.86 o 
  -4   3   3       50.27       61.72      8.00 o 
  -3   3   3      115.30      108.24      9.55 o 
  -2   3   3      187.10      218.89     11.91 o 
  -1   3   3       24.77       28.46      3.30 o 
   0   3   3       26.64       44.38      2.79 o 
   1   3   3     1929.51     1938.08     43.76 o 
   2   3   3       14.22       19.86      2.44 o 
   3   3   3       47.28       40.86      3.40 o 
   4   3   3      723.49      766.82     20.03 o 
   5   3   3      185.49      177.74     11.55 o 
   6   3   3        6.45       19.45      5.67 o 
   7   3   3       24.62       17.06      5.64 o 
   8   3   3      144.42      120.18     14.14 o 
   9   3   3       35.06       43.09      9.43 o 
  -6   4   3        0.14        3.82      7.46 o 
  -5   4   3       18.22       22.85      5.56 o 
  -4   4   3       86.28       90.42     10.88 o 
  -3   4   3       96.59      122.00     10.80 o 
  -2   4   3       19.98        7.00      4.30 o 
  -1   4   3        2.17        7.17      1.34 o 
   0   4   3     2858.78     2891.24     59.35 o 
   1   4   3        8.55       10.99      3.38 o 
   2   4   3       17.97       17.73      5.40 o 
   3   4   3      178.65      192.15      8.98 o 
   4   4   3     1322.05     1332.55     33.56 o 
   5   4   3      311.16      324.75     15.60 o 
   6   4   3       12.65       11.50      7.51 o 
   7   4   3       77.28       94.66     12.88 o 
   8   4   3      115.72      104.49     12.38 o 
   9   4   3       17.31       14.12      7.04 o 
  -5   5   3        0.15       -8.42      8.42 o 
  -4   5   3       15.16       13.20      6.38 o 
  -3   5   3       59.69       40.60      7.19 o 
  -2   5   3       42.09       52.37      7.18 o 
  -1   5   3      670.43      714.76     35.62 o 
   0   5   3       93.58       82.26      7.01 o 
   1   5   3      465.10      502.77     13.71 o 
   2   5   3      102.40       67.08      6.06 o 
   3   5   3      189.30      186.46     10.59 o 
   4   5   3      594.56      595.65     18.43 o 
   5   5   3      173.95      171.18     10.79 o 
   6   5   3      230.49      210.20     10.01 o 
   7   5   3       32.12       48.07      9.32 o 
   8   5   3       25.62       22.74      8.07 o 
   9   5   3       10.04       20.63      5.63 o 
  -4   6   3        4.91        9.44      7.94 o 
  -3   6   3       82.70       71.51     14.07 o 
  -2   6   3       51.21       49.85      8.78 o 
  -1   6   3        6.34       14.35      3.33 o 
   0   6   3      283.88      361.73     16.51 o 
   1   6   3      736.12      666.52     33.60 o 
   2   6   3      350.37      357.74     13.16 o 
   3   6   3       87.40      107.95      8.64 o 
   4   6   3       77.75       70.78     13.06 o 
   5   6   3       47.08       35.52      7.32 o 
   6   6   3      201.41      200.09     15.79 o 
   7   6   3       80.17       81.20     11.69 o 
   8   6   3       43.82       24.76      8.46 o 
  -3   7   3       35.69       39.88     11.23 o 
  -2   7   3       60.01       38.41     10.93 o 
  -1   7   3        1.75        5.87      3.07 o 
   0   7   3       23.50       19.56      4.28 o 
   1   7   3      185.57      189.13     10.04 o 
   2   7   3       61.29       67.25      6.84 o 
   3   7   3      186.48      182.75      9.75 o 
   4   7   3      126.57      126.72      8.00 o 
   5   7   3      200.81      217.40     10.24 o 
   6   7   3       10.16       12.03      7.00 o 
   7   7   3       39.95       48.53      7.41 o 
   8   7   3       35.67       27.17      6.92 o 
  -2   8   3        2.70        0.95      3.54 o 
  -1   8   3       91.72       87.72     19.01 o 
   0   8   3       24.69       17.33      5.41 o 
   1   8   3        0.60       12.90      5.10 o 
   2   8   3       33.25       15.40      8.87 o 
   3   8   3       52.04       36.98      8.81 o 
   4   8   3      138.52      128.91     10.48 o 
   5   8   3        1.83        6.65      3.52 o 
   6   8   3       48.38       41.53      9.95 o 
   7   8   3       26.73       22.32     11.48 o 
   8   8   3        1.78        5.08      4.96 o 
  -1   9   3        6.38        3.91     14.65 o 
   0   9   3       33.50       31.50      9.59 o 
   1   9   3        5.33        7.28      3.46 o 
   2   9   3       13.65       15.48      4.25 o 
   3   9   3       40.36       42.13      7.58 o 
   4   9   3        1.81       -1.34      3.13 o 
   5   9   3       40.54       44.79     11.39 o 
   6   9   3       30.47       18.72      8.23 o 
   7   9   3        3.98       18.85      9.10 o 
   1  10   3        3.10        6.67      9.84 o 
   2  10   3        0.14        8.72     10.30 o 
   3  10   3        7.09        9.62      4.69 o 
   4  10   3       33.57       17.93     13.85 o 
   5  10   3        0.14        4.65      6.70 o 
   6  10   3        1.30        5.33     10.98 o 
  -5 -10   4       17.48       35.71     19.05 o 
  -4 -10   4        1.79        4.08      7.61 o 
  -3 -10   4        2.44        1.13      8.73 o 
  -2 -10   4       45.38       42.66     12.95 o 
  -1 -10   4        0.49       21.26     14.46 o 
  -6  -9   4        9.84       18.90     13.85 o 
  -5  -9   4       32.45       42.82     10.46 o 
  -4  -9   4        0.83        7.93      6.86 o 
  -3  -9   4       26.99       41.12     14.65 o 
  -2  -9   4       42.68       27.59      8.01 o 
  -1  -9   4        7.24       12.82     10.04 o 
   0  -9   4        3.70        6.49      4.93 o 
   1  -9   4        0.20       -1.70      5.54 o 
  -7  -8   4       21.71       13.46     12.03 o 
  -6  -8   4       52.14       48.47     14.15 o 
  -5  -8   4        0.21       -0.18     11.46 o 
  -4  -8   4       21.68       13.27      6.86 o 
  -3  -8   4        4.30        5.70      6.05 o 
  -2  -8   4       39.62       58.10     12.94 o 
  -1  -8   4       56.74       58.27      8.72 o 
   0  -8   4        5.22        0.01      4.54 o 
   1  -8   4       31.93       23.83     13.80 o 
   2  -8   4        2.97        0.93      5.04 o 
  -7  -7   4        3.64       -1.63     12.06 o 
  -6  -7   4        2.34       11.65     10.64 o 
  -5  -7   4      110.15      122.72     14.99 o 
  -4  -7   4       76.74       78.39     11.63 o 
  -3  -7   4      111.95      128.08     10.12 o 
  -2  -7   4       42.28       45.85      8.34 o 
  -1  -7   4       18.28       23.53      5.24 o 
   0  -7   4      202.89      196.71     16.22 o 
   1  -7   4       35.80       50.94     10.07 o 
   2  -7   4       22.25       16.44      5.53 o 
   3  -7   4       13.27       43.65     10.38 o 
   4  -7   4        7.73        7.62      7.43 o 
  -8  -6   4        4.10        2.71      7.39 o 
  -7  -6   4        0.63       -3.13      4.85 o 
  -6  -6   4       53.17       44.09     10.86 o 
  -5  -6   4       12.55       20.02      4.76 o 
  -4  -6   4       90.29      108.93     13.90 o 
  -3  -6   4       82.55      115.09     13.81 o 
  -2  -6   4      632.31      659.62     41.34 o 
  -1  -6   4       47.27       54.50      8.30 o 
   0  -6   4        5.39       11.94      4.90 o 
   1  -6   4       85.05       82.41     12.91 o 
   2  -6   4       79.91       92.12     15.21 o 
   3  -6   4       73.71       71.34     12.45 o 
   4  -6   4       20.23       46.63     10.42 o 
   5  -6   4       13.77       15.27      6.93 o 
  -8  -5   4       35.67       28.06     11.99 o 
  -7  -5   4       69.77       86.55     11.58 o 
  -6  -5   4       59.90       58.69      9.01 o 
  -5  -5   4        2.77        7.84      3.65 o 
  -4  -5   4       50.27       43.57      8.60 o 
  -3  -5   4      616.16      631.36     23.42 o 
  -2  -5   4      288.41      279.58     28.01 o 
  -1  -5   4      111.13      118.94      7.67 o 
   0  -5   4      258.78      271.85     15.55 o 
   1  -5   4      671.82      768.76     42.39 o 
   2  -5   4       74.74       55.04      9.46 o 
   3  -5   4        5.12       24.50      8.34 o 
   4  -5   4      115.19      127.16     15.42 o 
   5  -5   4       56.77       29.87     13.94 o 
  -8  -4   4        0.32        8.26      5.56 o 
  -7  -4   4       66.16       72.75      7.84 o 
  -6  -4   4       75.74       64.43      9.07 o 
  -5  -4   4      222.31      219.64     11.73 o 
  -4  -4   4      139.35      151.02      9.55 o 
  -3  -4   4       68.76       53.56      5.10 o 
  -2  -4   4      746.93      792.64     25.34 o 
  -1  -4   4      425.12      441.50     16.87 o 
   0  -4   4      781.00      757.95     32.24 o 
   1  -4   4      231.04      235.67     14.47 o 
   2  -4   4      536.76      546.51     20.33 o 
   3  -4   4       54.92       60.98      9.32 o 
   4  -4   4       87.97      116.12     10.54 o 
   5  -4   4       83.14       60.26     10.56 o 
   6  -4   4       22.53       21.70     10.24 o 
  -8  -3   4        2.50       13.15      5.91 o 
  -7  -3   4       41.45       29.46      7.35 o 
  -6  -3   4      233.85      233.24     16.73 o 
  -5  -3   4       75.44       76.82      8.87 o 
  -4  -3   4        3.29       11.40      4.88 o 
  -3  -3   4      778.50      774.88     21.58 o 
  -2  -3   4     1327.36     1302.44     30.34 o 
  -1  -3   4      131.68      115.51      6.87 o 
   0  -3   4      263.83      309.73     11.00 o 
   1  -3   4     1682.23     1543.49     49.07 o 
   2  -3   4      449.87      440.33     19.64 o 
   3  -3   4       55.00       46.05      5.19 o 
   4  -3   4       21.65       36.24      7.22 o 
   5  -3   4      244.18      249.61     21.53 o 
   6  -3   4       37.75       31.23      6.44 o 
   7  -3   4        9.61       -0.01      6.94 o 
  -8  -2   4        2.02       15.74      6.30 o 
  -7  -2   4       21.13       15.02      5.04 o 
  -6  -2   4      278.57      310.98     20.85 o 
  -5  -2   4       61.01       66.35      8.00 o 
  -4  -2   4        1.31       11.79      5.96 o 
  -3  -2   4     1292.30     1307.95     28.55 o 
  -2  -2   4       63.11       50.23      3.27 o 
  -1  -2   4      333.41      324.98      7.62 o 
   0  -2   4        1.30        7.36      1.74 o 
   1  -2   4     2075.36     2188.07     58.01 o 
   2  -2   4      799.57      806.39     18.93 o 
   3  -2   4       10.00       10.32      3.20 o 
   4  -2   4      243.32      232.21     15.99 o 
   5  -2   4        1.98        1.20      4.81 o 
   6  -2   4      112.93      120.84     13.87 o 
   7  -2   4       17.97       10.86      6.91 o 
  -8  -1   4       24.24       24.99      6.81 o 
  -7  -1   4       52.52       56.37     10.09 o 
  -6  -1   4       18.59       14.36      4.58 o 
  -5  -1   4       42.51       50.56      6.64 o 
  -4  -1   4      154.00      155.68     10.00 o 
  -3  -1   4      312.88      273.77     10.19 o 
  -2  -1   4     3055.42     3133.10     57.48 o 
  -1  -1   4      971.93      915.93     20.44 o 
   0  -1   4      425.62      392.07      8.84 o 
   1  -1   4      270.23      227.94      6.75 o 
   2  -1   4       68.38       51.30      3.32 o 
   3  -1   4     1173.57     1168.83     25.53 o 
   4  -1   4       91.30       92.45      7.65 o 
   5  -1   4      116.59      107.45     11.58 o 
   6  -1   4        6.39        5.28      4.86 o 
   7  -1   4       61.71       67.77     10.21 o 
   8  -1   4       17.20       23.65     11.15 o 
  -7   0   4       14.93        7.20      5.89 o 
  -6   0   4       74.14       89.67     10.25 o 
  -5   0   4       74.52       71.99      9.54 o 
  -4   0   4      144.41      132.10      9.69 o 
  -3   0   4       45.11       45.13      4.28 o 
  -2   0   4       98.01       94.73      5.24 o 
  -1   0   4     1500.64     1508.78     33.41 o 
   0   0   4        4.18       23.44      2.30 o 
   1   0   4      410.27      372.91      8.82 o 
   2   0   4      138.36      152.68      5.12 o 
   3   0   4       42.63       56.22      5.00 o 
   4   0   4       49.79       53.44      5.59 o 
   5   0   4      363.60      341.67     16.39 o 
   6   0   4      175.06      168.24      8.64 o 
   7   0   4        4.43        4.91      6.18 o 
   8   0   4       10.14       13.17      6.10 o 
  -7   1   4       56.71       41.86      8.59 o 
  -6   1   4       35.66       32.76      7.61 o 
  -5   1   4       57.28       60.48      9.82 o 
  -4   1   4      441.59      440.07     20.32 o 
  -3   1   4      153.98      162.23      9.30 o 
  -2   1   4      102.21      108.94      7.20 o 
  -1   1   4       24.14       32.14      2.42 o 
   0   1   4     6579.54     6582.02    133.66 o 
   1   1   4       33.58       17.62      2.46 o 
   2   1   4       15.69       19.25      2.14 o 
   3   1   4       36.11       47.17      3.74 o 
   4   1   4      570.44      548.20     15.60 o 
   5   1   4      228.23      220.20     13.74 o 
   6   1   4        5.70        2.75      5.73 o 
   7   1   4       65.09       71.59      8.59 o 
   8   1   4       67.05       51.36     13.17 o 
  -7   2   4        0.16        7.54      7.22 o 
  -6   2   4        4.18        4.51      4.79 o 
  -5   2   4       78.65       92.48      9.49 o 
  -4   2   4      186.02      192.45      9.68 o 
  -3   2   4      392.30      374.05     11.79 o 
  -2   2   4       24.46       24.46      3.55 o 
  -1   2   4      109.67       99.55      5.31 o 
   0   2   4     2190.07     1966.21     49.94 o 
   1   2   4       60.93       66.67      4.00 o 
   2   2   4        1.15        7.57      3.58 o 
   3   2   4      894.38      980.22     21.49 o 
   4   2   4      482.80      494.82     16.81 o 
   5   2   4        0.79       17.47      3.66 o 
   6   2   4       81.52       78.54     10.88 o 
   7   2   4      106.99      120.58     10.89 o 
   8   2   4       65.06       77.19      9.85 o 
  -6   3   4       28.75       26.56      6.42 o 
  -5   3   4        2.92       -2.98      5.25 o 
  -4   3   4        0.96       -2.69      4.36 o 
  -3   3   4      225.77      214.87     14.05 o 
  -2   3   4      521.19      512.02     14.59 o 
  -1   3   4      385.34      397.17     15.20 o 
   0   3   4        6.60        4.29      4.26 o 
   1   3   4     2555.81     2572.04     50.34 o 
   2   3   4      703.68      726.77     19.98 o 
   3   3   4      119.80      115.65      7.68 o 
   4   3   4      992.59     1016.09     27.60 o 
   5   3   4      431.04      423.91     13.39 o 
   6   3   4        9.91       27.94      6.14 o 
   7   3   4       17.87       16.88      7.26 o 
   8   3   4      122.89      101.95     13.75 o 
   9   3   4       35.07       17.33      6.92 o 
  -6   4   4        2.38       20.12      9.23 o 
  -5   4   4        1.05       -3.80      4.12 o 
  -4   4   4        6.39        4.30      3.00 o 
  -3   4   4      146.32      144.24      9.36 o 
  -2   4   4      236.29      239.76     16.70 o 
  -1   4   4       10.32        4.89      3.03 o 
   0   4   4      130.88      137.40      9.81 o 
   1   4   4     1715.12     1632.36     34.79 o 
   2   4   4      239.94      231.26     12.50 o 
   3   4   4      312.44      334.41     11.90 o 
   4   4   4      586.45      611.82     16.67 o 
   5   4   4      352.57      344.62     16.77 o 
   6   4   4        6.68       12.32      4.42 o 
   7   4   4        1.34        3.22      5.74 o 
   8   4   4      126.83      127.25     14.80 o 
   9   4   4       34.52       17.39      7.39 o 
  -5   5   4        0.98       -3.71      6.00 o 
  -4   5   4        4.27        3.66      8.35 o 
  -3   5   4       54.78       53.82      7.34 o 
  -2   5   4       64.77       46.66      7.21 o 
  -1   5   4       34.17       33.86      5.39 o 
   0   5   4      698.01      722.65     23.16 o 
   1   5   4      279.08      290.73     15.97 o 
   2   5   4       19.99       22.39      2.91 o 
   3   5   4      356.13      354.89     20.01 o 
   4   5   4      164.41      149.75      9.54 o 
   5   5   4      804.40      809.60     34.98 o 
   6   5   4       28.58       26.12     10.58 o 
   7   5   4       37.87       34.07      7.62 o 
   8   5   4        6.62        1.65      6.62 o 
   9   5   4        1.58       -1.32      7.20 o 
  -4   6   4       15.07       21.69      9.20 o 
  -3   6   4       41.03       38.15     10.06 o 
  -2   6   4        0.28        6.98      2.72 o 
  -1   6   4       71.95       64.98     10.12 o 
   0   6   4       46.24       35.97      6.78 o 
   1   6   4      263.65      303.20     16.13 o 
   2   6   4      463.13      467.80     21.47 o 
   3   6   4      162.36      155.09     11.05 o 
   4   6   4      179.95      179.01     10.79 o 
   5   6   4       10.26        6.47      4.37 o 
   6   6   4      283.01      255.49     20.29 o 
   7   6   4      185.04      188.44     18.85 o 
   8   6   4        0.39       17.43     10.83 o 
  -3   7   4       28.33       23.28      8.12 o 
  -2   7   4       66.22       43.21      8.49 o 
  -1   7   4       24.44       24.01      5.59 o 
   0   7   4       68.43       76.47      9.75 o 
   1   7   4       92.72       65.06     10.75 o 
   2   7   4      124.84      147.80      9.10 o 
   3   7   4      152.81      164.55     10.56 o 
   4   7   4       25.20       30.82      6.69 o 
   5   7   4      130.58      129.56     13.90 o 
   6   7   4       15.22       18.76      5.19 o 
   7   7   4       33.51       29.63     10.51 o 
   8   7   4       46.69       40.40     11.73 o 
  -2   8   4        1.35        6.14      8.25 o 
  -1   8   4      141.95      105.73     16.19 o 
   0   8   4       16.71       12.47      3.44 o 
   1   8   4        1.96        3.44      6.45 o 
   2   8   4        4.41        0.67      4.87 o 
   3   8   4       10.19       14.43      4.25 o 
   4   8   4      187.36      158.21     12.80 o 
   5   8   4       15.19       21.13      5.74 o 
   6   8   4       14.48       12.23      4.95 o 
   7   8   4       35.19       39.40      7.78 o 
   8   8   4       12.25        8.15      7.73 o 
  -1   9   4       13.03       19.48     16.92 o 
   0   9   4       26.24       19.90      6.25 o 
   1   9   4       14.00        5.96      4.88 o 
   2   9   4        0.85       -2.33      2.73 o 
   3   9   4        1.62       -1.67      3.63 o 
   4   9   4        2.98       -0.71      2.91 o 
   5   9   4       28.99       37.85      7.32 o 
   6   9   4       23.50       19.81      5.29 o 
   7   9   4        1.19        7.99      7.76 o 
   1  10   4        1.07        1.78     19.73 o 
   2  10   4        3.03       -5.70      5.82 o 
   3  10   4        8.36        4.47      3.60 o 
   4  10   4       18.84       10.08      4.96 o 
   5  10   4        7.27       -0.50      9.49 o 
   6  10   4       12.44       22.26      8.34 o 
  -4 -10   5        4.93       -4.17      9.94 o 
  -3 -10   5       15.78        9.98     11.53 o 
  -2 -10   5       10.48       15.06      6.37 o 
  -1 -10   5        2.21        0.81     12.75 o 
  -6  -9   5        0.62       10.08      7.55 o 
  -5  -9   5       45.34       20.98     18.09 o 
  -4  -9   5       25.34       32.76     12.40 o 
  -3  -9   5       18.29       32.80     12.23 o 
  -2  -9   5       38.62       57.79     11.27 o 
  -1  -9   5       12.26       13.99      6.75 o 
   0  -9   5        4.47       32.68     25.22 o 
   1  -9   5        0.71       -1.04      5.12 o 
  -7  -8   5       12.05       45.59     13.56 o 
  -6  -8   5       41.39       30.23     11.11 o 
  -5  -8   5       17.77       11.19     12.40 o 
  -4  -8   5       21.86       31.54      9.49 o 
  -3  -8   5       10.55        9.43      4.96 o 
  -2  -8   5       88.64       80.18     12.75 o 
  -1  -8   5      100.31       93.05     13.98 o 
   0  -8   5       25.89       33.26     16.59 o 
   1  -8   5       17.53       10.08      5.02 o 
   2  -8   5        8.56        7.11      5.74 o 
  -7  -7   5        6.18       19.92     10.14 o 
  -6  -7   5        9.71       17.12      7.15 o 
  -5  -7   5       43.29       24.93      7.65 o 
  -4  -7   5      192.20      215.25     25.15 o 
  -3  -7   5       59.34       54.41     19.88 o 
  -2  -7   5        0.43        0.60      7.75 o 
  -1  -7   5       73.56       62.46      7.46 o 
   0  -7   5      151.06      138.35     13.91 o 
   1  -7   5      117.38      130.15     15.37 o 
   2  -7   5       42.01       40.33     11.07 o 
   3  -7   5        3.12       19.95     10.64 o 
   4  -7   5        7.75       10.52      7.13 o 
  -7  -6   5        0.32        4.68      6.67 o 
  -6  -6   5       17.07       17.76      5.61 o 
  -5  -6   5      123.63      125.78     23.90 o 
  -4  -6   5        0.48       14.52      6.15 o 
  -3  -6   5      103.72      104.50     13.39 o 
  -2  -6   5      439.69      478.29     26.03 o 
  -1  -6   5       36.49       40.35      7.36 o 
   0  -6   5      107.96      108.66     10.30 o 
   1  -6   5      116.94      110.10      6.87 o 
   2  -6   5      128.91      125.46     11.64 o 
   3  -6   5       58.00       76.78     14.88 o 
   4  -6   5        5.45       12.80      6.56 o 
  -8  -5   5       16.94       15.65      5.99 o 
  -7  -5   5       22.84       22.92      8.85 o 
  -6  -5   5      172.80      176.24     26.08 o 
  -5  -5   5        4.47        3.43      4.37 o 
  -4  -5   5       73.80       73.34      9.12 o 
  -3  -5   5      264.14      282.88     17.41 o 
  -2  -5   5      709.91      709.47     28.26 o 
  -1  -5   5      183.92      178.22     11.20 o 
   0  -5   5        2.88        6.23      2.54 o 
   1  -5   5      494.60      510.21     28.89 o 
   2  -5   5      176.17      185.27     11.90 o 
   3  -5   5       13.95        3.95     10.26 o 
   4  -5   5      157.87      187.48     22.31 o 
   5  -5   5       32.42       22.90      9.83 o 
  -8  -4   5        1.67       11.02     14.69 o 
  -7  -4   5       69.38       63.40     12.99 o 
  -6  -4   5       77.18       95.54     10.99 o 
  -5  -4   5       64.84       71.48      9.74 o 
  -4  -4   5        0.68        8.51      2.47 o 
  -3  -4   5      172.20      161.48     11.97 o 
  -2  -4   5      342.24      328.41     20.08 o 
  -1  -4   5      210.08      214.41     11.74 o 
   0  -4   5        1.54        4.02      2.94 o 
   1  -4   5      516.17      509.46     19.56 o 
   2  -4   5      399.12      386.24     27.10 o 
   3  -4   5      139.44      166.89     11.23 o 
   4  -4   5       53.37       39.12      8.99 o 
   5  -4   5       80.80       86.45      9.84 o 
   6  -4   5       43.25       40.39     16.02 o 
  -8  -3   5       12.21       24.81      9.54 o 
  -7  -3   5       35.06       15.30      6.98 o 
  -6  -3   5      192.14      188.70     15.38 o 
  -5  -3   5       35.60       32.47      6.31 o 
  -4  -3   5      132.91      120.31      9.29 o 
  -3  -3   5      176.76      168.19     10.10 o 
  -2  -3   5      791.57      799.87     18.72 o 
  -1  -3   5       25.01       29.57      2.80 o 
   0  -3   5      175.47      175.62      7.66 o 
   1  -3   5       77.72       74.40      5.57 o 
   2  -3   5      497.90      492.57     13.88 o 
   3  -3   5      229.15      196.35     12.02 o 
   4  -3   5       17.86       15.42      4.57 o 
   5  -3   5      179.25      169.05     19.87 o 
   6  -3   5       62.27       48.34     14.50 o 
   7  -3   5       37.82       49.90     12.95 o 
  -8  -2   5       15.40       13.38      5.48 o 
  -7  -2   5       17.67       30.71      6.83 o 
  -6  -2   5      156.40      149.18     12.50 o 
  -5  -2   5      217.97      200.50     12.20 o 
  -4  -2   5      389.23      389.37     12.67 o 
  -3  -2   5      468.11      463.40     13.80 o 
  -2  -2   5      192.20      176.62      9.00 o 
  -1  -2   5       34.16       45.36      3.10 o 
   0  -2   5      101.31      104.75      5.90 o 
   1  -2   5     2216.75     2120.05     49.20 o 
   2  -2   5      286.38      312.64     11.07 o 
   3  -2   5      111.90      113.36     10.70 o 
   4  -2   5        2.30        7.83      6.09 o 
   5  -2   5       32.85       39.19      6.54 o 
   6  -2   5      252.62      279.21     33.23 o 
   7  -2   5       32.06       25.01      9.36 o 
  -7  -1   5       34.95       34.19      7.59 o 
  -6  -1   5        4.24       11.22      9.46 o 
  -5  -1   5      346.53      358.44     17.93 o 
  -4  -1   5      698.00      686.95     20.52 o 
  -3  -1   5      551.87      566.69     16.08 o 
  -2  -1   5      225.74      199.93      8.37 o 
  -1  -1   5      136.66      153.67      4.60 o 
   0  -1   5     2460.45     2437.48     52.50 o 
   1  -1   5      893.06      834.33     23.90 o 
   2  -1   5      290.51      277.18      9.12 o 
   3  -1   5       31.60       29.49      3.03 o 
   4  -1   5      726.15      723.69     20.49 o 
   5  -1   5       39.64       42.90      8.18 o 
   6  -1   5        9.70       13.85      4.94 o 
   7  -1   5       73.52       69.37      9.08 o 
   8  -1   5       31.93       30.32      7.27 o 
  -7   0   5        4.54        2.13      7.02 o 
  -6   0   5       64.13       58.40      9.19 o 
  -5   0   5      167.82      166.83     15.31 o 
  -4   0   5       30.43       34.29      5.78 o 
  -3   0   5       22.96       17.15      3.91 o 
  -2   0   5     1568.79     1570.33     34.49 o 
  -1   0   5     3868.29     3748.27     74.51 o 
   0   0   5      304.63      320.07      7.89 o 
   1   0   5      283.23      246.21      7.25 o 
   2   0   5        6.96        7.65      3.51 o 
   3   0   5       69.49       66.49      4.77 o 
   4   0   5       15.43       14.61      4.56 o 
   5   0   5      230.64      248.31     15.56 o 
   6   0   5       92.12       83.44      9.52 o 
   7   0   5        0.77       -0.64      4.79 o 
   8   0   5       35.10       45.35     11.41 o 
  -7   1   5       19.83       28.81      9.82 o 
  -6   1   5       50.84       42.58      7.71 o 
  -5   1   5       19.17       20.10      9.32 o 
  -4   1   5        0.65        4.09      3.77 o 
  -3   1   5      346.61      324.57     17.70 o 
  -2   1   5        4.84       10.04      3.03 o 
  -1   1   5       45.96       46.79      3.31 o 
   0   1   5     1003.03      958.49     26.06 o 
   1   1   5     3950.96     3948.28     78.58 o 
   2   1   5      217.21      204.36      5.64 o 
   3   1   5     2414.48     2634.58     56.32 o 
   4   1   5      583.27      623.26     16.93 o 
   5   1   5      521.18      508.25     23.29 o 
   6   1   5        1.23        5.25      7.51 o 
   7   1   5        4.47       12.98      6.35 o 
   8   1   5       79.78       68.32     13.27 o 
  -6   2   5        8.73        7.01      7.89 o 
  -5   2   5       43.53       32.73      7.78 o 
  -4   2   5       29.46       25.04      5.25 o 
  -3   2   5      142.69      129.34      8.49 o 
  -2   2   5      167.30      167.07     10.27 o 
  -1   2   5        1.28       11.54      1.73 o 
   0   2   5      156.74      185.62     11.08 o 
   1   2   5     2384.96     2226.16     44.77 o 
   2   2   5      256.28      297.47      7.49 o 
   3   2   5     1669.20     1696.44     37.81 o 
   4   2   5      194.97      164.51      9.92 o 
   5   2   5      129.06      123.15      9.95 o 
   6   2   5        2.31       15.96      4.72 o 
   7   2   5       32.95       28.51      7.63 o 
   8   2   5       50.23       72.24      9.27 o 
  -6   3   5        9.41        9.91      5.03 o 
  -5   3   5        5.86       13.29      4.95 o 
  -4   3   5       48.61       51.92      8.66 o 
  -3   3   5      330.88      343.22     15.68 o 
  -2   3   5      288.37      257.11     16.62 o 
  -1   3   5      238.05      250.42      9.15 o 
   0   3   5      705.43      640.21     26.47 o 
   1   3   5      924.86     1014.25     27.95 o 
   2   3   5     1022.04     1029.70     21.69 o 
   3   3   5      360.83      380.53     13.54 o 
   4   3   5      269.90      265.27     14.54 o 
   5   3   5      355.13      387.07     15.27 o 
   6   3   5       37.61       34.80      6.66 o 
   7   3   5      110.14      117.65     10.89 o 
   8   3   5       37.57       35.51      8.92 o 
   9   3   5        4.23        1.09      6.40 o 
  -5   4   5        1.16        2.38      3.28 o 
  -4   4   5       27.68       32.19      6.57 o 
  -3   4   5       49.75       41.10      6.46 o 
  -2   4   5      184.40      179.73     14.12 o 
  -1   4   5       56.18       49.70      6.24 o 
   0   4   5       34.28       42.24      6.07 o 
   1   4   5      769.36      742.20     22.56 o 
   2   4   5     1903.68     2051.14     44.94 o 
   3   4   5      397.55      395.81     18.64 o 
   4   4   5      917.15      902.63     24.57 o 
   5   4   5      175.12      166.28     10.72 o 
   6   4   5      143.69      138.42      9.55 o 
   7   4   5       99.71      110.09     10.40 o 
   8   4   5       18.05       22.93      7.21 o 
   9   4   5       67.57       79.45     14.69 o 
  -5   5   5       28.21       22.71     10.25 o 
  -4   5   5       65.68       65.38     12.80 o 
  -3   5   5       69.23       72.03      9.21 o 
  -2   5   5       56.46       61.64      7.77 o 
  -1   5   5       42.75       41.19      7.28 o 
   0   5   5      596.58      676.67     23.85 o 
   1   5   5      126.03      104.39      6.94 o 
   2   5   5      451.07      447.10     17.90 o 
   3   5   5      292.00      320.91     12.42 o 
   4   5   5       83.29       97.00     10.39 o 
   5   5   5      789.12      798.04     34.61 o 
   6   5   5      406.00      422.76     17.98 o 
   7   5   5       25.18       20.33      6.10 o 
   8   5   5       31.16       30.81      7.47 o 
   9   5   5        0.87       17.54      9.01 o 
  -4   6   5       61.11       51.60     20.91 o 
  -3   6   5       28.01       20.12      4.98 o 
  -2   6   5        0.29        6.99      2.93 o 
  -1   6   5      366.53      402.23     32.78 o 
   0   6   5      160.91      164.07     11.81 o 
   1   6   5      159.16      174.79     14.15 o 
   2   6   5      103.62      108.02      8.64 o 
   3   6   5       21.74       30.60      5.04 o 
   4   6   5      151.76      143.69     12.26 o 
   5   6   5       45.98       25.65      6.24 o 
   6   6   5      404.22      377.44     26.17 o 
   7   6   5       84.83       66.38     11.67 o 
   8   6   5        5.65       -0.57      8.32 o 
  -3   7   5       36.51       33.16     21.12 o 
  -2   7   5      117.93       96.02     21.71 o 
  -1   7   5        0.20        1.11      3.34 o 
   0   7   5       41.81       35.92      7.13 o 
   1   7   5      125.63      111.72      6.21 o 
   2   7   5        0.33       -2.39      4.29 o 
   3   7   5       30.50       26.55      6.25 o 
   4   7   5       74.91       79.10      8.55 o 
   5   7   5       40.69       60.56      9.27 o 
   6   7   5        8.86       22.25      6.38 o 
   7   7   5        4.82       11.33      5.09 o 
   8   7   5      114.07      114.49     18.57 o 
  -2   8   5       17.83       19.42     21.42 o 
  -1   8   5       48.10       36.59      9.29 o 
   0   8   5       24.90       19.85      5.27 o 
   1   8   5        0.44       -1.56      2.18 o 
   2   8   5       14.45        3.07      4.78 o 
   3   8   5        3.92        5.44      3.85 o 
   4   8   5       84.47       88.95      9.26 o 
   5   8   5       12.78       15.64      5.79 o 
   6   8   5       79.88       76.36      8.47 o 
   7   8   5       22.45       18.23      8.27 o 
   8   8   5       30.03       30.87      8.50 o 
  -1   9   5        5.30       18.14      8.58 o 
   0   9   5        4.87        8.05      6.14 o 
   1   9   5       14.91       30.71     11.74 o 
   2   9   5        3.74       11.50      3.99 o 
   3   9   5        0.19       -2.17      4.81 o 
   4   9   5       13.28       11.99      6.14 o 
   5   9   5        1.04       -2.98      5.14 o 
   6   9   5        0.15        0.08      9.66 o 
   7   9   5        0.16        3.04      6.44 o 
   1  10   5        5.10       27.16     15.99 o 
   2  10   5        4.57        7.19      4.46 o 
   3  10   5       20.89       19.06      5.75 o 
   4  10   5        3.23        5.71      4.67 o 
   5  10   5        6.33       21.48     14.42 o 
   6  10   5        2.32       -0.34      8.23 o 
  -3 -10   6       35.36       40.57     22.36 o 
  -2 -10   6        3.06       13.58     15.28 o 
  -5  -9   6       38.27       35.90     11.64 o 
  -4  -9   6       31.13       48.98      9.74 o 
  -3  -9   6        1.85       -2.07      7.25 o 
  -2  -9   6       41.77       38.11      9.77 o 
  -1  -9   6       53.04       39.95     11.95 o 
   0  -9   6        3.09        3.18      6.66 o 
   1  -9   6        8.03        9.10      5.55 o 
  -6  -8   6       15.15       24.10      8.48 o 
  -5  -8   6       26.20       30.97      8.82 o 
  -4  -8   6       28.35       44.62     11.70 o 
  -3  -8   6        0.27        0.46      6.49 o 
  -2  -8   6      148.89      131.62     19.99 o 
  -1  -8   6       39.73       30.22      6.29 o 
   0  -8   6       46.82       30.38     14.65 o 
   1  -8   6       15.46       21.74      9.18 o 
   2  -8   6       14.24        7.61      5.14 o 
  -7  -7   6        4.25        1.56     16.37 o 
  -6  -7   6       52.59       92.51     19.78 o 
  -5  -7   6        1.73        5.94      7.38 o 
  -4  -7   6        0.25        3.11      6.80 o 
  -3  -7   6       11.38       20.00      6.51 o 
  -2  -7   6        0.33        5.15      4.26 o 
  -1  -7   6      148.00      151.48     11.89 o 
   0  -7   6        7.52        2.09      3.77 o 
   1  -7   6      105.62      105.79     18.08 o 
   2  -7   6       62.32       75.24     16.51 o 
   3  -7   6        9.78       22.88      7.07 o 
  -7  -6   6       12.59        2.04      5.27 o 
  -6  -6   6        8.51       16.03      9.04 o 
  -5  -6   6       10.01        8.16      4.36 o 
  -4  -6   6        0.33       10.72      7.68 o 
  -3  -6   6      119.67      118.80     16.63 o 
  -2  -6   6      330.41      326.12     21.24 o 
  -1  -6   6       45.79       53.64      7.33 o 
   0  -6   6        7.16        5.82      2.15 o 
   1  -6   6      133.00      182.57     11.60 o 
   2  -6   6      218.76      225.33     26.04 o 
   3  -6   6      175.94      200.05     19.14 o 
   4  -6   6        3.06        4.63      6.05 o 
  -7  -5   6       18.75       27.13      8.30 o 
  -6  -5   6      176.91      160.92     18.64 o 
  -5  -5   6        3.73       10.39      4.41 o 
  -4  -5   6       13.79        8.10      5.69 o 
  -3  -5   6      301.21      291.13     17.34 o 
  -2  -5   6      325.76      356.48     21.83 o 
  -1  -5   6       95.18       98.42      9.26 o 
   0  -5   6       20.26       23.00      7.92 o 
   1  -5   6      173.55      166.71     12.00 o 
   2  -5   6      261.95      298.72     18.29 o 
   3  -5   6       88.07       70.23     11.60 o 
   4  -5   6      119.79      139.85     13.81 o 
   5  -5   6       48.04       57.82     11.04 o 
  -7  -4   6       74.15       67.49      9.77 o 
  -6  -4   6       67.21       87.78      9.56 o 
  -5  -4   6      338.20      346.72     16.77 o 
  -4  -4   6      460.11      424.45     20.68 o 
  -3  -4   6       99.70      112.86      7.68 o 
  -2  -4   6      617.25      593.13     18.30 o 
  -1  -4   6      131.45      127.88      8.22 o 
   0  -4   6       91.08       80.82      7.24 o 
   1  -4   6      302.17      297.38     16.52 o 
   2  -4   6      263.55      257.69     19.03 o 
   3  -4   6      148.46      158.74     10.47 o 
   4  -4   6       40.56       31.51      7.55 o 
   5  -4   6       84.66      100.18     10.99 o 
   6  -4   6       85.22      115.29     25.51 o 
  -7  -3   6       25.51       16.68      6.17 o 
  -6  -3   6       40.14       33.90      7.43 o 
  -5  -3   6      802.45      782.44     32.41 o 
  -4  -3   6      606.61      612.23     29.96 o 
  -3  -3   6      139.49      123.19      8.17 o 
  -2  -3   6       89.43       95.26      7.86 o 
  -1  -3   6     2395.03     2504.69     54.88 o 
   0  -3   6      977.94      979.40     24.86 o 
   1  -3   6      211.11      193.78     10.81 o 
   2  -3   6      410.05      411.20     12.68 o 
   3  -3   6        8.62       22.38      3.98 o 
   4  -3   6       21.14       12.72      4.01 o 
   5  -3   6      142.41      148.90     15.78 o 
   6  -3   6       68.73       84.96     15.52 o 
   7  -3   6       16.81       26.58      9.74 o 
  -7  -2   6        0.17       -5.06      5.85 o 
  -6  -2   6      247.69      237.76     22.49 o 
  -5  -2   6      275.01      275.24     16.60 o 
  -4  -2   6      104.73      106.61     10.16 o 
  -3  -2   6      123.57      106.00      9.60 o 
  -2  -2   6      854.78      864.15     20.98 o 
  -1  -2   6      550.47      602.11     20.86 o 
   0  -2   6        1.38        1.56      2.47 o 
   1  -2   6     1148.75     1146.17     26.59 o 
   2  -2   6       91.76       76.35      5.47 o 
   3  -2   6        8.02       14.79      4.99 o 
   4  -2   6       42.87       50.08      7.71 o 
   5  -2   6       39.04       34.90      6.00 o 
   6  -2   6       72.23       82.88     12.94 o 
   7  -2   6        1.13        1.18      8.69 o 
  -7  -1   6        3.11        2.07      6.21 o 
  -6  -1   6        3.38        6.04      7.49 o 
  -5  -1   6       35.64       33.02      6.89 o 
  -4  -1   6        0.55        3.95      5.75 o 
  -3  -1   6      954.39      965.39     24.45 o 
  -2  -1   6       26.76       28.60      4.37 o 
  -1  -1   6        0.98       10.19      3.16 o 
   0  -1   6      140.39      152.94      6.46 o 
   1  -1   6     1463.97     1370.14     58.51 o 
   2  -1   6      222.04      239.96      9.20 o 
   3  -1   6      105.65      105.65      8.24 o 
   4  -1   6      570.73      567.74     16.72 o 
   5  -1   6        0.74        8.94      3.37 o 
   6  -1   6       91.64       99.18     10.50 o 
   7  -1   6        0.63       -7.04      8.70 o 
  -7   0   6       12.02       15.07      6.81 o 
  -6   0   6       16.88       27.44      6.81 o 
  -5   0   6       92.67       66.26     11.66 o 
  -4   0   6       29.97       22.09      5.34 o 
  -3   0   6      139.52      139.43      9.10 o 
  -2   0   6     2295.40     2209.46     49.22 o 
  -1   0   6      192.47      200.34      6.58 o 
   0   0   6       24.05       34.77      3.56 o 
   1   0   6       37.93       32.68      2.85 o 
   2   0   6       92.74      107.41      6.35 o 
   3   0   6      475.17      491.09     16.87 o 
   4   0   6      134.10      125.97      8.14 o 
   5   0   6      222.94      227.81     10.79 o 
   6   0   6       50.29       42.63      7.22 o 
   7   0   6        0.73        0.24      6.37 o 
   8   0   6       18.93       25.52      8.10 o 
  -7   1   6       13.65        8.97      6.23 o 
  -6   1   6       23.14       20.84      6.24 o 
  -5   1   6       27.38       23.03      7.38 o 
  -4   1   6      144.32      154.38     16.14 o 
  -3   1   6      421.61      397.33     12.42 o 
  -2   1   6        2.46       11.64      3.53 o 
  -1   1   6      296.60      326.23     12.05 o 
   0   1   6      188.89      162.75      5.76 o 
   1   1   6     1984.63     1933.86     39.05 o 
   2   1   6     2195.50     2164.33     51.56 o 
   3   1   6       11.46        1.95      4.87 o 
   4   1   6       64.88       61.66      5.97 o 
   5   1   6      368.89      393.93     18.09 o 
   6   1   6      131.52      113.26      7.06 o 
   7   1   6       22.75       16.90      4.87 o 
   8   1   6       25.87       40.10      7.92 o 
  -6   2   6        4.92        7.57     10.88 o 
  -5   2   6        0.27        4.00      4.61 o 
  -4   2   6      134.59      140.58      8.20 o 
  -3   2   6       91.25      108.55      9.53 o 
  -2   2   6      110.21       95.71      8.55 o 
  -1   2   6      187.41      207.19      8.00 o 
   0   2   6      399.45      408.81     16.15 o 
   1   2   6     1085.82     1129.87     24.37 o 
   2   2   6     3633.40     3873.09     71.28 o 
   3   2   6      481.74      515.34     17.86 o 
   4   2   6      522.35      493.77     15.34 o 
   5   2   6      394.57      373.15     17.58 o 
   6   2   6      525.41      562.75     26.17 o 
   7   2   6      117.48      110.73     11.97 o 
   8   2   6        5.56        5.75      7.46 o 
  -6   3   6       26.02       20.75      6.47 o 
  -5   3   6       68.86       69.07     10.31 o 
  -4   3   6       74.83       60.51      9.18 o 
  -3   3   6      290.38      305.78     18.00 o 
  -2   3   6       81.17       87.71      7.53 o 
  -1   3   6      267.16      253.48     14.03 o 
   0   3   6      259.48      284.90     13.27 o 
   1   3   6     1123.51     1188.97     29.93 o 
   2   3   6     2298.82     2364.23     49.83 o 
   3   3   6     1027.71     1120.11     24.81 o 
   4   3   6      170.66      155.69      9.67 o 
   5   3   6      586.19      571.53     26.74 o 
   6   3   6      853.50      845.36     64.35 o 
   7   3   6      189.00      163.79     13.42 o 
   8   3   6       43.48       48.62      9.64 o 
   9   3   6        9.18       39.84     10.68 o 
  -5   4   6      141.00      113.44     22.08 o 
  -4   4   6       80.04       68.43      9.94 o 
  -3   4   6       72.62       66.85      8.57 o 
  -2   4   6      325.11      308.79     21.41 o 
  -1   4   6      575.72      645.98     25.83 o 
   0   4   6       29.12       21.82      6.04 o 
   1   4   6      578.64      614.81     20.65 o 
   2   4   6      708.56      716.08     19.05 o 
   3   4   6       52.94       47.88      5.51 o 
   4   4   6      623.25      660.99     19.75 o 
   5   4   6      493.14      505.02     23.88 o 
   6   4   6      357.78      320.85     14.26 o 
   7   4   6        7.39        3.59      6.83 o 
   8   4   6       76.00       72.12     10.66 o 
   9   4   6       79.79       90.58     17.36 o 
  -5   5   6       41.97       42.45     29.13 o 
  -4   5   6       46.03       45.66     10.61 o 
  -3   5   6       46.44       49.19      8.06 o 
  -2   5   6      351.15      350.72     22.76 o 
  -1   5   6      237.16      235.21     13.83 o 
   0   5   6      179.40      203.66     15.48 o 
   1   5   6      131.34      136.83     14.88 o 
   2   5   6       87.76       91.55      6.95 o 
   3   5   6       76.41       67.03      7.26 o 
   4   5   6      258.96      246.33     14.04 o 
   5   5   6      547.05      544.63     23.90 o 
   6   5   6       42.92       45.98      7.63 o 
   7   5   6        7.79       22.15      9.10 o 
   8   5   6       91.39      119.58     14.88 o 
   9   5   6       13.75       21.11     12.24 o 
  -4   6   6       13.27       61.11     27.72 o 
  -3   6   6       25.66       23.43      5.04 o 
  -2   6   6        7.97        4.48      6.01 o 
  -1   6   6      129.05      128.06     19.23 o 
   0   6   6      208.71      242.95     15.31 o 
   1   6   6       19.99       16.69     10.46 o 
   2   6   6        2.26        0.33      2.66 o 
   3   6   6        2.62        3.26      4.15 o 
   4   6   6        0.54        6.62      3.56 o 
   5   6   6        0.50        0.58      4.83 o 
   6   6   6        4.20        3.20      5.19 o 
   7   6   6       23.42       16.93      6.85 o 
   8   6   6       19.74       23.18      5.84 o 
  -3   7   6       37.81       57.67     19.66 o 
  -2   7   6       13.50       25.93     10.88 o 
  -1   7   6       13.18        8.03      7.40 o 
   0   7   6       28.40       14.09      5.68 o 
   1   7   6       66.92       79.65     12.40 o 
   2   7   6        0.43        7.75      3.05 o 
   3   7   6        1.19       11.76      5.08 o 
   4   7   6       78.95       71.61      6.99 o 
   5   7   6       39.08       38.76      6.88 o 
   6   7   6       85.26       87.23     12.81 o 
   7   7   6       12.41        3.72      7.28 o 
   8   7   6       14.43       27.93     11.49 o 
  -2   8   6        8.82       28.44     14.00 o 
  -1   8   6        0.43        0.22      3.39 o 
   0   8   6        5.53        8.36      4.58 o 
   1   8   6       23.58       21.17      8.76 o 
   2   8   6        4.17        5.93      2.87 o 
   3   8   6       52.01       35.62      7.42 o 
   4   8   6       38.27       41.00     12.43 o 
   5   8   6        0.38       -3.75      3.75 o 
   6   8   6        0.27        7.80      5.49 o 
   7   8   6        6.87       14.77      7.13 o 
   8   8   6       18.80       14.47      8.13 o 
   0   9   6        4.40        7.13      5.36 o 
   1   9   6       31.41       21.16      7.12 o 
   2   9   6       78.52       76.06     10.86 o 
   3   9   6        4.81       10.36      6.91 o 
   4   9   6       20.47       22.75      5.94 o 
   5   9   6       65.68       44.29     11.42 o 
   6   9   6       32.62       18.32      6.64 o 
   7   9   6        8.42        9.25      6.64 o 
   1  10   6       19.49       17.07      6.64 o 
   2  10   6       32.49       27.23      9.09 o 
   3  10   6       23.92       22.29      7.74 o 
   4  10   6       14.85        7.59      3.42 o 
   5  10   6       65.00       35.70     12.06 o 
   6  10   6       95.98      118.49     25.69 o 
  -5  -9   7        0.97       11.16     11.04 o 
  -4  -9   7        1.68        4.38      6.03 o 
  -3  -9   7        1.34        4.76      6.59 o 
  -2  -9   7        6.06        8.48      6.66 o 
  -1  -9   7       34.79       34.47     22.67 o 
   0  -9   7        3.57       20.79     12.10 o 
  -6  -8   7        3.42       11.14     17.14 o 
  -5  -8   7        0.63        3.00      7.89 o 
  -4  -8   7       24.62       34.76     10.44 o 
  -3  -8   7        2.30        9.56      6.00 o 
  -2  -8   7      181.69      192.75     19.20 o 
  -1  -8   7        3.99        3.70      3.41 o 
   0  -8   7       12.42       13.19      7.57 o 
   1  -8   7       14.70       19.43      6.12 o 
   2  -8   7       48.33       46.62     11.41 o 
  -6  -7   7       72.75       84.53     16.33 o 
  -5  -7   7       13.69       19.81     14.07 o 
  -4  -7   7       83.30      104.74     13.09 o 
  -3  -7   7       35.68       47.38      9.54 o 
  -2  -7   7        6.24        7.19      8.12 o 
  -1  -7   7      127.63      111.01     11.98 o 
   0  -7   7       28.34       29.22      6.40 o 
   1  -7   7      105.79       95.84     16.75 o 
   2  -7   7       86.88       97.33     15.15 o 
   3  -7   7       37.18       33.87      9.96 o 
  -7  -6   7       30.88       40.21     11.97 o 
  -6  -6   7        9.47       14.05     11.02 o 
  -5  -6   7      236.17      258.54     32.80 o 
  -4  -6   7      333.48      402.74     34.03 o 
  -3  -6   7      138.97      159.75      9.55 o 
  -2  -6   7      224.42      222.52     17.28 o 
  -1  -6   7       39.26       59.40      9.79 o 
   0  -6   7       67.14       58.35      7.83 o 
   1  -6   7       29.29       35.46      6.41 o 
   2  -6   7      269.04      270.80     30.04 o 
   3  -6   7      113.09      104.77     14.83 o 
   4  -6   7       11.38       20.50      7.56 o 
  -7  -5   7        2.45        7.71      4.02 o 
  -6  -5   7       86.89       71.93     10.15 o 
  -5  -5   7      437.28      398.47     55.43 o 
  -4  -5   7      195.96      226.06     15.51 o 
  -3  -5   7      166.05      170.21     12.02 o 
  -2  -5   7      400.75      426.89     24.57 o 
  -1  -5   7      578.87      577.35     28.53 o 
   0  -5   7       99.43       88.58      8.94 o 
   1  -5   7       55.25       45.18      9.74 o 
   2  -5   7      109.64      124.94      8.14 o 
   3  -5   7       47.46       50.66      9.75 o 
   4  -5   7        3.43       11.37      6.18 o 
   5  -5   7       49.42       58.30     14.31 o 
  -7  -4   7        4.77       11.91      4.59 o 
  -6  -4   7      157.17      133.62     15.54 o 
  -5  -4   7      304.46      316.72     22.72 o 
  -4  -4   7       49.18       48.95      9.11 o 
  -3  -4   7      136.10      126.68      8.55 o 
  -2  -4   7      490.60      548.61     18.63 o 
  -1  -4   7      684.89      711.01     21.59 o 
   0  -4   7       16.81       12.41      3.42 o 
   1  -4   7      213.57      216.09     13.71 o 
   2  -4   7       18.63       11.73      4.45 o 
   3  -4   7       33.37       33.44      5.46 o 
   4  -4   7       64.50      107.98     11.24 o 
   5  -4   7       28.66       41.11      9.16 o 
   6  -4   7        0.17        9.18      7.88 o 
  -7  -3   7        5.47        5.58      8.10 o 
  -6  -3   7        5.28       11.81      5.65 o 
  -5  -3   7       71.70       86.11     11.46 o 
  -4  -3   7       63.88       59.49      7.92 o 
  -3  -3   7        0.82       14.08      2.98 o 
  -2  -3   7      176.73      174.68     10.31 o 
  -1  -3   7      789.35      772.75     22.67 o 
   0  -3   7      280.87      301.72     16.66 o 
   1  -3   7       17.00        5.71      1.81 o 
   2  -3   7      116.23      121.38      7.91 o 
   3  -3   7       10.38       16.37      3.75 o 
   4  -3   7       22.66       16.74      5.29 o 
   5  -3   7        7.49       11.86      4.28 o 
   6  -3   7        2.99       10.25     10.20 o 
  -7  -2   7        4.09        8.55      6.74 o 
  -6  -2   7       55.24       42.66     10.02 o 
  -5  -2   7       22.86       27.60      5.90 o 
  -4  -2   7       42.29       34.09      6.79 o 
  -3  -2   7        1.57       13.86      2.85 o 
  -2  -2   7      342.80      310.97     17.21 o 
  -1  -2   7        2.35        3.44      2.68 o 
   0  -2   7       79.11       52.01      6.63 o 
   1  -2   7       77.29       85.08      6.10 o 
   2  -2   7      188.25      173.41      9.80 o 
   3  -2   7       27.24       25.15      5.82 o 
   4  -2   7       33.64       49.48      8.90 o 
   5  -2   7       30.55       27.99      5.87 o 
   6  -2   7        0.34        0.52      7.54 o 
   7  -2   7        2.79        7.80      6.76 o 
  -7  -1   7        5.98       10.00      6.32 o 
  -6  -1   7        3.38        8.39      4.56 o 
  -5  -1   7      121.52      126.49      9.69 o 
  -4  -1   7        6.73        9.58      4.20 o 
  -3  -1   7      861.63      904.84     25.51 o 
  -2  -1   7        1.62        7.84      3.28 o 
  -1  -1   7     1216.15     1320.91     31.23 o 
   0  -1   7        3.59       11.91      6.49 o 
   1  -1   7     1087.57     1026.83     24.92 o 
   2  -1   7      874.64      849.02     20.60 o 
   3  -1   7      447.03      436.05     17.38 o 
   4  -1   7      240.23      250.28     13.23 o 
   5  -1   7       16.84       12.36      5.18 o 
   6  -1   7       28.41       19.68      9.85 o 
   7  -1   7       37.86       40.19      9.06 o 
  -7   0   7       33.07       33.31      8.01 o 
  -6   0   7        0.56        5.14      6.54 o 
  -5   0   7       17.09       28.99      6.92 o 
  -4   0   7        0.69       11.36      5.53 o 
  -3   0   7       25.44       21.76      3.95 o 
  -2   0   7      722.07      669.41     18.14 o 
  -1   0   7       15.59       40.48      3.95 o 
   0   0   7      249.16      266.36      7.47 o 
   1   0   7      188.34      178.31      6.68 o 
   2   0   7     2498.20     2643.48     57.15 o 
   3   0   7      345.18      397.75     18.45 o 
   4   0   7      390.32      396.50     11.89 o 
   5   0   7      680.99      659.33     28.28 o 
   6   0   7      270.33      304.49     19.82 o 
   7   0   7       44.76       55.32     10.77 o 
   8   0   7        5.40       -2.34      7.19 o 
  -6   1   7      100.05      116.00     13.76 o 
  -5   1   7      132.11      146.09     14.40 o 
  -4   1   7       67.86       69.29      9.49 o 
  -3   1   7       19.72       25.01      7.69 o 
  -2   1   7       99.36       84.81      7.61 o 
  -1   1   7     2188.78     2264.36     49.86 o 
   0   1   7      101.86       96.41      6.52 o 
   1   1   7     2088.75     2197.71     46.84 o 
   2   1   7     3306.13     3328.12     95.33 o 
   3   1   7      218.59      189.99     10.09 o 
   4   1   7      208.16      174.35     10.91 o 
   5   1   7     1023.16      988.35     65.71 o 
   6   1   7      901.58      896.19     40.97 o 
   7   1   7       62.80       72.73     11.71 o 
   8   1   7       31.23       50.26     11.93 o 
  -6   2   7       60.34       77.15     14.17 o 
  -5   2   7      249.64      234.35     17.92 o 
  -4   2   7      145.89      142.55     10.00 o 
  -3   2   7      227.07      232.30     12.23 o 
  -2   2   7      467.12      471.28     14.01 o 
  -1   2   7      371.14      392.29     21.12 o 
   0   2   7      238.25      221.90      8.97 o 
   1   2   7     1204.08     1223.15     25.77 o 
   2   2   7     1376.13     1362.12     28.91 o 
   3   2   7      167.60      143.15      9.58 o 
   4   2   7       63.11       67.44      6.56 o 
   5   2   7     1143.39     1072.37     82.62 o 
   6   2   7      658.63      663.48     23.83 o 
   7   2   7        5.41       17.60      7.40 o 
   8   2   7       62.52       61.76     11.42 o 
  -6   3   7       43.53       35.24      7.32 o 
  -5   3   7       72.31       81.95     10.18 o 
  -4   3   7      110.63      100.67     12.55 o 
  -3   3   7      105.30      123.98      8.62 o 
  -2   3   7      572.15      613.91     29.77 o 
  -1   3   7      376.00      367.27     11.58 o 
   0   3   7      480.30      521.11     25.02 o 
   1   3   7      423.97      422.07     15.37 o 
   2   3   7       22.15       22.71      4.80 o 
   3   3   7      346.26      333.05     18.16 o 
   4   3   7      296.39      323.93     11.91 o 
   5   3   7      241.61      230.55     12.76 o 
   6   3   7        0.57        0.88      7.18 o 
   7   3   7      188.56      178.72     16.62 o 
   8   3   7       44.33       43.01      9.17 o 
  -5   4   7       27.28       13.15      8.89 o 
  -4   4   7        4.75        9.75      5.23 o 
  -3   4   7      113.76      120.53     13.11 o 
  -2   4   7      254.32      257.10     14.43 o 
  -1   4   7      156.05      148.76     11.33 o 
   0   4   7       42.79       58.70      8.59 o 
   1   4   7      108.89      112.66     11.77 o 
   2   4   7       70.36       60.02      5.78 o 
   3   4   7       14.34       19.78      4.35 o 
   4   4   7       53.12       61.07      8.09 o 
   5   4   7        0.53        6.27      6.62 o 
   6   4   7       14.64       22.85      6.01 o 
   7   4   7        3.68        2.11      7.66 o 
   8   4   7       71.10       66.20     10.80 o 
   9   4   7       12.68       40.10     23.72 o 
  -4   5   7        1.33        7.05     10.94 o 
  -3   5   7       43.91       25.22      5.86 o 
  -2   5   7       78.00       73.50      8.73 o 
  -1   5   7       21.98       41.32      9.51 o 
   0   5   7      241.13      262.98     19.03 o 
   1   5   7        0.70       11.00      6.05 o 
   2   5   7       23.12       18.19      2.78 o 
   3   5   7       10.63       12.86      7.67 o 
   4   5   7      576.62      589.83     28.88 o 
   5   5   7        4.31       -2.27      5.99 o 
   6   5   7      215.75      229.27     15.79 o 
   7   5   7        1.50       -1.53      5.88 o 
   8   5   7        8.90       25.75     10.33 o 
  -4   6   7        2.44       24.23     22.49 o 
  -3   6   7        1.18        1.84      4.57 o 
  -2   6   7        1.13       -1.65     10.08 o 
  -1   6   7       19.31       34.78      7.76 o 
   0   6   7       38.31       55.66      8.68 o 
   1   6   7      115.66      112.31     13.47 o 
   2   6   7       40.51       37.45      6.98 o 
   3   6   7      124.29      119.25     12.09 o 
   4   6   7       32.57       30.89      7.31 o 
   5   6   7        6.15       12.97      5.56 o 
   6   6   7      147.07      131.98     12.28 o 
   7   6   7        5.36       21.39     11.26 o 
   8   6   7       18.55       28.50      7.17 o 
  -3   7   7       26.92       30.22     17.43 o 
  -2   7   7        4.66        3.82      3.61 o 
  -1   7   7        6.78       -3.40      5.33 o 
   0   7   7       17.86       27.02      7.27 o 
   1   7   7      140.84      123.54     12.27 o 
   2   7   7      339.63      364.47     19.74 o 
   3   7   7        1.38        7.82      7.76 o 
   4   7   7       11.84       10.84      6.35 o 
   5   7   7       71.26       76.40     10.28 o 
   6   7   7       87.53       96.61     11.44 o 
   7   7   7       16.09       16.64      9.10 o 
   8   7   7        2.30       -2.57      5.94 o 
  -2   8   7       23.81       31.58     15.15 o 
  -1   8   7        0.18       17.32      6.67 o 
   0   8   7        1.69        4.14      7.10 o 
   1   8   7      115.16      151.01     18.64 o 
   2   8   7       24.14       20.97      8.94 o 
   3   8   7       65.21       64.74     10.78 o 
   4   8   7       68.75       43.51      8.18 o 
   5   8   7      201.14      193.61     21.01 o 
   6   8   7       72.76       88.09     11.57 o 
   7   8   7        3.51        2.94      8.62 o 
   8   8   7       21.04       24.00      7.70 o 
   0   9   7       13.81        6.57      7.55 o 
   1   9   7       23.38       11.49      8.23 o 
   2   9   7       25.05       29.93      8.20 o 
   3   9   7        0.51        3.03      2.94 o 
   4   9   7       91.32      103.08     12.36 o 
   5   9   7      184.65      160.69     21.24 o 
   6   9   7        8.62        8.49      7.28 o 
   7   9   7       21.01       31.78      8.30 o 
   2  10   7        7.09        5.79      5.25 o 
   3  10   7       12.16       -0.42      6.28 o 
   4  10   7       32.39       40.32     10.66 o 
   5  10   7       14.91        2.04      6.59 o 
  -4  -9   8       27.84       29.42      9.67 o 
  -3  -9   8       25.53       21.41      7.62 o 
  -2  -9   8        0.81        2.02      9.66 o 
  -1  -9   8       10.76       11.40     17.60 o 
   0  -9   8        1.92      -14.85     14.85 o 
  -5  -8   8       81.54      102.52     25.43 o 
  -4  -8   8       21.71       36.94     11.19 o 
  -3  -8   8       22.90       34.02      8.04 o 
  -2  -8   8      123.73      160.31     22.33 o 
  -1  -8   8       58.56       58.32     11.06 o 
   0  -8   8       11.38        4.03      4.21 o 
   1  -8   8       11.35       -1.75      6.03 o 
   2  -8   8       42.33       30.24     12.02 o 
  -6  -7   8       56.93       47.91     14.11 o 
  -5  -7   8      214.34      256.17     47.06 o 
  -4  -7   8      141.44      158.88     16.78 o 
  -3  -7   8        2.87        7.40      7.94 o 
  -2  -7   8       81.88      106.89     14.94 o 
  -1  -7   8      143.90      122.70     13.15 o 
   0  -7   8       86.86       82.14     10.99 o 
   1  -7   8       65.05       70.79     10.41 o 
   2  -7   8       33.30       37.91     10.21 o 
   3  -7   8        9.58       12.98     10.16 o 
  -7  -6   8        0.19       10.10     10.68 o 
  -6  -6   8       37.26       22.92     10.19 o 
  -5  -6   8      167.21      169.66     17.90 o 
  -4  -6   8      133.02      137.64     16.62 o 
  -3  -6   8      141.20      168.11     15.36 o 
  -2  -6   8        9.07       12.91     12.06 o 
  -1  -6   8      410.83      435.55     25.15 o 
   0  -6   8       54.30       68.83      7.96 o 
   1  -6   8       17.45       16.66      4.59 o 
   2  -6   8       37.19       47.14     11.44 o 
   3  -6   8        0.24       -1.06      7.69 o 
   4  -6   8       24.09       23.06     19.09 o 
  -7  -5   8        2.68       10.38      5.98 o 
  -6  -5   8       12.05       10.83      6.68 o 
  -5  -5   8       35.24       39.45      7.67 o 
  -4  -5   8       34.74       32.17      6.50 o 
  -3  -5   8        1.65        6.92      5.93 o 
  -2  -5   8      640.68      620.01     32.88 o 
  -1  -5   8      114.12       96.91      9.43 o 
   0  -5   8       64.19       66.32      7.26 o 
   1  -5   8        1.15        6.68      4.17 o 
   2  -5   8        1.25        2.70      2.13 o 
   3  -5   8      129.48      133.00     16.05 o 
   4  -5   8        0.59        4.20      8.35 o 
   5  -5   8        2.86        7.41     16.31 o 
  -7  -4   8        3.80        0.76      5.57 o 
  -6  -4   8       50.91       56.32      9.45 o 
  -5  -4   8        0.81       -3.19      6.32 o 
  -4  -4   8       54.19       55.62      8.00 o 
  -3  -4   8      171.06      162.16     10.65 o 
  -2  -4   8      103.58      107.33      7.30 o 
  -1  -4   8       16.06        7.69      3.43 o 
   0  -4   8       12.27       15.62      2.84 o 
   1  -4   8       90.24       96.95     10.80 o 
   2  -4   8       68.34       60.11      8.25 o 
   3  -4   8        0.42        5.89      3.35 o 
   4  -4   8       32.95       16.57      6.39 o 
   5  -4   8        8.94       18.68      9.25 o 
   6  -4   8       20.76       37.75     12.56 o 
  -7  -3   8       35.87       19.46     13.45 o 
  -6  -3   8        1.62        3.80      5.23 o 
  -5  -3   8       16.33       19.24      5.95 o 
  -4  -3   8       68.19       60.88      9.63 o 
  -3  -3   8        2.80        0.56      5.77 o 
  -2  -3   8       46.45       39.89      5.41 o 
  -1  -3   8       10.61       13.27      4.79 o 
   0  -3   8       59.29       54.84      5.46 o 
   1  -3   8       46.45       43.64      5.23 o 
   2  -3   8      145.24      156.65     10.01 o 
   3  -3   8      131.48      121.24     12.05 o 
   4  -3   8      132.28      138.67      9.85 o 
   5  -3   8        0.35       -0.79      5.59 o 
   6  -3   8       36.83       50.03     12.13 o 
  -7  -2   8       16.27       15.13      6.65 o 
  -6  -2   8        6.07       14.03      5.96 o 
  -5  -2   8       98.64      108.05     11.38 o 
  -4  -2   8        0.43        4.56      4.61 o 
  -3  -2   8       26.82       36.89      6.10 o 
  -2  -2   8        2.77        8.52      2.82 o 
  -1  -2   8       29.40       24.92      3.56 o 
   0  -2   8      297.13      332.27     18.73 o 
   1  -2   8      244.44      224.23     12.71 o 
   2  -2   8     1418.85     1458.48     39.81 o 
   3  -2   8      116.11      141.72     10.01 o 
   4  -2   8       59.38       51.08      8.34 o 
   5  -2   8      442.47      417.47     53.16 o 
   6  -2   8      219.85      210.92     37.08 o 
   7  -2   8       32.15       11.01      8.56 o 
  -7  -1   8        0.33       -3.30      6.75 o 
  -6  -1   8       92.12       97.62     12.24 o 
  -5  -1   8       46.53       58.29      9.90 o 
  -4  -1   8      140.40      145.17      8.30 o 
  -3  -1   8      203.53      200.30     12.22 o 
  -2  -1   8       77.16       61.81      6.08 o 
  -1  -1   8      395.47      430.87     15.83 o 
   0  -1   8      323.70      361.57     13.72 o 
   1  -1   8     1167.86     1286.93     29.49 o 
   2  -1   8     1676.74     1600.40     52.69 o 
   3  -1   8      338.52      339.01     11.68 o 
   4  -1   8      281.73      247.68     13.20 o 
   5  -1   8       77.35       50.48      7.55 o 
   6  -1   8      401.72      388.33     42.39 o 
   7  -1   8       38.37       40.38      9.90 o 
  -6   0   8       32.75       37.15      8.76 o 
  -5   0   8      178.12      184.83     17.66 o 
  -4   0   8       10.48       10.58      6.41 o 
  -3   0   8      239.50      208.33     13.39 o 
  -2   0   8     1472.37     1565.01     42.50 o 
  -1   0   8      214.43      210.54     11.35 o 
   0   0   8       56.29       60.27      4.62 o 
   1   0   8      593.34      509.72     25.81 o 
   2   0   8      389.12      349.14     12.94 o 
   3   0   8      558.52      544.84     18.75 o 
   4   0   8      107.54      110.35      8.34 o 
   5   0   8      895.03      830.70     42.36 o 
   6   0   8      179.40      195.53     15.46 o 
   7   0   8       31.44       42.61      8.24 o 
   8   0   8       22.59       18.94     12.84 o 
  -6   1   8       85.53       70.68     12.37 o 
  -5   1   8      179.07      160.32     16.12 o 
  -4   1   8       63.86       67.65      9.24 o 
  -3   1   8       22.16       20.33      4.72 o 
  -2   1   8      807.04      834.48     23.60 o 
  -1   1   8     1405.03     1453.14     37.87 o 
   0   1   8      367.12      395.98     14.37 o 
   1   1   8      272.92      250.83      9.71 o 
   2   1   8      101.58       61.03      8.80 o 
   3   1   8       31.26       22.19      3.33 o 
   4   1   8      338.92      367.03     11.53 o 
   5   1   8      424.16      421.20     17.97 o 
   6   1   8       52.73       46.67      7.25 o 
   7   1   8       65.04       65.64      7.20 o 
   8   1   8       28.44       33.99      7.84 o 
  -6   2   8       21.19       13.58      5.92 o 
  -5   2   8       63.56       89.40     10.89 o 
  -4   2   8       31.04       21.12      8.04 o 
  -3   2   8      121.00      150.90      9.16 o 
  -2   2   8      339.22      342.19     16.79 o 
  -1   2   8      403.49      403.65     25.24 o 
   0   2   8      142.87      131.03      8.76 o 
   1   2   8      138.61      130.32      8.69 o 
   2   2   8      511.32      497.44     35.97 o 
   3   2   8       73.58       65.10      6.48 o 
   4   2   8       36.01       32.98      6.92 o 
   5   2   8       70.45       77.34      8.69 o 
   6   2   8       10.71       14.06      4.32 o 
   7   2   8        4.27        4.36      8.40 o 
   8   2   8       41.98       36.37     10.80 o 
  -5   3   8        0.13       14.42      5.67 o 
  -4   3   8       46.66       52.47      8.11 o 
  -3   3   8      144.01      127.24      6.58 o 
  -2   3   8       29.08       26.96      5.54 o 
  -1   3   8       71.99       75.69      7.66 o 
   0   3   8     1057.97     1047.67     35.40 o 
   1   3   8        1.27        3.27      2.94 o 
   2   3   8       65.88       58.06     11.50 o 
   3   3   8      157.44      167.68     11.01 o 
   4   3   8      335.75      317.62     11.39 o 
   5   3   8       82.24       68.36      8.06 o 
   6   3   8        2.60        3.76      4.97 o 
   7   3   8       85.59       77.57     10.58 o 
   8   3   8       11.21        6.72     11.47 o 
  -5   4   8        1.79       -2.90      4.43 o 
  -4   4   8        1.42        9.36      7.54 o 
  -3   4   8       51.73       41.55      8.25 o 
  -2   4   8      114.03      117.28      8.29 o 
  -1   4   8       19.50       34.85      9.48 o 
   0   4   8       16.99       13.49      6.51 o 
   1   4   8      535.99      553.89     20.67 o 
   2   4   8      298.06      320.96     12.88 o 
   3   4   8      470.02      420.63     14.11 o 
   4   4   8       10.82       15.70      6.82 o 
   5   4   8       10.65       12.94      6.97 o 
   6   4   8       69.16       71.00      9.02 o 
   7   4   8       13.11       26.38      9.00 o 
   8   4   8       29.15       39.45      8.40 o 
  -4   5   8        2.04       30.06     10.98 o 
  -3   5   8       49.39       38.81      6.29 o 
  -2   5   8       18.51       22.72      7.89 o 
  -1   5   8        7.03       19.56      6.92 o 
   0   5   8       19.13       38.83      8.14 o 
   1   5   8      276.93      285.33     16.69 o 
   2   5   8      321.01      315.12     27.38 o 
   3   5   8       83.32       76.99      9.81 o 
   4   5   8      219.86      210.27     11.21 o 
   5   5   8      457.70      509.25     26.22 o 
   6   5   8       38.45       57.75      9.15 o 
   7   5   8        9.65       12.70      9.44 o 
   8   5   8        7.04        7.98      8.62 o 
  -3   6   8        1.69        0.57      6.24 o 
  -2   6   8       27.53       27.17      7.82 o 
  -1   6   8       14.09       35.53      8.58 o 
   0   6   8       66.90       57.88      9.44 o 
   1   6   8      191.11      238.47     19.14 o 
   2   6   8       11.49       10.84      7.95 o 
   3   6   8       48.17       62.97      8.57 o 
   4   6   8        0.91       14.33      6.38 o 
   5   6   8      637.71      542.49     54.09 o 
   6   6   8       92.80       94.91     10.34 o 
   7   6   8        5.31        1.10      8.56 o 
   8   6   8       19.13       27.30     11.76 o 
  -2   7   8        0.14        7.17      5.10 o 
  -1   7   8        4.74        8.52      6.03 o 
   0   7   8        9.75       12.87      5.08 o 
   1   7   8       48.28       27.96     15.05 o 
   2   7   8      175.01      184.53     15.62 o 
   3   7   8        8.65       15.14      5.09 o 
   4   7   8       54.44       46.95     11.01 o 
   5   7   8       47.09       27.08     12.00 o 
   6   7   8       94.26       94.70     11.05 o 
   7   7   8       37.53       40.09     12.08 o 
   8   7   8       25.23       18.35      6.40 o 
  -1   8   8        1.47       -1.21      5.41 o 
   0   8   8        0.23        8.32      8.13 o 
   1   8   8       16.28       19.67      7.51 o 
   2   8   8       20.11       11.92      7.55 o 
   3   8   8       29.93       30.57      6.11 o 
   4   8   8       60.19       45.68      8.97 o 
   5   8   8       54.89       63.26      8.31 o 
   6   8   8       20.66       33.03      7.50 o 
   7   8   8       13.96       20.28     10.19 o 
   0   9   8        7.28       16.15      6.52 o 
   1   9   8       12.34       16.75      8.66 o 
   2   9   8        0.44        9.24      6.68 o 
   3   9   8        8.19       19.71      8.57 o 
   4   9   8       43.12       24.81     13.91 o 
   5   9   8       13.65       23.27      7.26 o 
   6   9   8        0.64        6.87      6.07 o 
   7   9   8       17.63       29.01      7.90 o 
   2  10   8        9.88       15.10      6.31 o 
   3  10   8        5.47       24.37     12.50 o 
   4  10   8        8.30       20.04      8.49 o 
   5  10   8        3.11       -7.79      7.79 o 
  -3  -9   9       20.29       20.99      7.40 o 
  -2  -9   9       19.92       34.58      9.38 o 
  -1  -9   9        8.49       -7.29     13.83 o 
  -5  -8   9       38.61       50.85     13.04 o 
  -4  -8   9       12.46       37.99     14.51 o 
  -3  -8   9       26.55       25.92      8.62 o 
  -2  -8   9       28.94        5.30     12.31 o 
  -1  -8   9      178.97      157.10     38.89 o 
   0  -8   9        8.99       12.97      6.87 o 
   1  -8   9        3.24        9.39      7.46 o 
  -6  -7   9       15.19       24.93      7.69 o 
  -5  -7   9       72.04       69.87     15.03 o 
  -4  -7   9       13.51        5.15      7.16 o 
  -3  -7   9       23.73       25.69      8.04 o 
  -2  -7   9      257.29      288.14     41.52 o 
  -1  -7   9       44.49       32.22      6.97 o 
   0  -7   9       47.12       46.57      6.92 o 
   1  -7   9       10.85        2.30      6.79 o 
   2  -7   9        3.77       16.37     15.10 o 
   3  -7   9       17.24       16.94     11.34 o 
  -6  -6   9       14.12        7.39     13.45 o 
  -5  -6   9        3.94        4.89      5.39 o 
  -4  -6   9       50.58       67.88     12.90 o 
  -3  -6   9      183.54      223.88     22.49 o 
  -2  -6   9       21.51       20.64      7.60 o 
  -1  -6   9       56.12       55.63      8.43 o 
   0  -6   9       48.59       43.19      8.24 o 
   1  -6   9       34.88       37.02      7.44 o 
   2  -6   9       55.25       59.85     10.37 o 
   3  -6   9        1.16       -8.64      8.64 o 
   4  -6   9        8.72       21.89     14.26 o 
  -6  -5   9        2.03       15.58      7.66 o 
  -5  -5   9        5.32        6.45      4.10 o 
  -4  -5   9       71.25       87.46     10.85 o 
  -3  -5   9        2.93        7.66      4.68 o 
  -2  -5   9       98.61      106.32     10.28 o 
  -1  -5   9       60.77       49.54      8.81 o 
   0  -5   9       51.45       58.16      8.27 o 
   1  -5   9        0.64       10.62      5.97 o 
   2  -5   9       40.91       42.88      6.74 o 
   3  -5   9      168.59      168.89     24.12 o 
   4  -5   9       10.93       23.28      8.56 o 
   5  -5   9        8.09       22.52      8.86 o 
  -7  -4   9        4.98       11.79      8.42 o 
  -6  -4   9       39.41       50.79     10.03 o 
  -5  -4   9       30.23       14.21      9.71 o 
  -4  -4   9        4.17        0.25      8.50 o 
  -3  -4   9      143.91      140.28     10.80 o 
  -2  -4   9       88.90       70.54      7.66 o 
  -1  -4   9        0.51       -0.83      3.83 o 
   0  -4   9       26.80       21.30      6.06 o 
   1  -4   9      154.14      149.80     11.02 o 
   2  -4   9      248.15      219.98     15.56 o 
   3  -4   9       58.05       78.46      8.51 o 
   4  -4   9        0.92        4.78      6.48 o 
   5  -4   9       84.46      102.87     20.74 o 
   6  -4   9        9.55        2.76      8.54 o 
  -7  -3   9        9.02        8.46      5.50 o 
  -6  -3   9       21.82       21.75      8.32 o 
  -5  -3   9       41.02       54.76     10.96 o 
  -4  -3   9       55.62       42.45      6.94 o 
  -3  -3   9       22.56       23.15      7.03 o 
  -2  -3   9       52.47       55.49      9.39 o 
  -1  -3   9      638.46      664.88     23.72 o 
   0  -3   9       45.09       55.77      6.47 o 
   1  -3   9      206.09      202.56     12.77 o 
   2  -3   9      186.72      214.85     13.25 o 
   3  -3   9       17.87       18.99      5.38 o 
   4  -3   9      240.35      231.02     19.30 o 
   5  -3   9       69.50       61.92     18.50 o 
   6  -3   9      107.07      106.50     19.91 o 
  -7  -2   9        6.61       16.26      9.64 o 
  -6  -2   9       23.04       36.64      8.89 o 
  -5  -2   9      122.22      106.69     10.56 o 
  -4  -2   9       56.36       54.61      7.53 o 
  -3  -2   9       16.24       12.26      5.68 o 
  -2  -2   9      387.63      391.89     13.31 o 
  -1  -2   9      121.94      140.87      9.72 o 
   0  -2   9      251.67      235.52     13.56 o 
   1  -2   9      208.77      210.72     12.38 o 
   2  -2   9      386.29      368.24     12.79 o 
   3  -2   9      139.94      128.70     10.67 o 
   4  -2   9       34.04       29.74      5.74 o 
   5  -2   9      428.34      400.66     31.22 o 
   6  -2   9      151.76        6.14    125.76 o 
   7  -2   9       32.92       60.73     17.13 o 
  -6  -1   9       52.67       45.61     11.33 o 
  -5  -1   9      127.80      129.01     12.59 o 
  -4  -1   9       61.33       65.72      8.97 o 
  -3  -1   9       37.23       42.42     11.50 o 
  -2  -1   9      150.48      139.95      9.13 o 
  -1  -1   9      437.81      436.38     15.54 o 
   0  -1   9       87.64       98.31      8.06 o 
   1  -1   9      105.67       88.61      8.37 o 
   2  -1   9      599.31      566.76     16.66 o 
   3  -1   9      300.06      339.27     11.58 o 
   4  -1   9       59.15       60.49      8.24 o 
   5  -1   9       48.96       59.53      7.65 o 
   6  -1   9      103.53       81.24     12.35 o 
   7  -1   9       26.86       25.82      8.18 o 
  -6   0   9       10.54       12.27      6.61 o 
  -5   0   9       29.95       40.92      8.55 o 
  -4   0   9        7.87        9.78      6.76 o 
  -3   0   9      165.45      183.72     12.79 o 
  -2   0   9      893.30      935.24     27.69 o 
  -1   0   9      267.17      274.54     15.63 o 
   0   0   9      209.10      162.69      9.81 o 
   1   0   9        0.94       13.85     12.04 o 
   2   0   9      396.92      413.89     19.41 o 
   3   0   9      492.12      476.04     15.63 o 
   4   0   9      648.72      614.10     27.79 o 
   5   0   9        4.36        9.48      6.66 o 
   6   0   9        6.89        6.56      5.33 o 
   7   0   9       51.86       46.90      9.61 o 
   8   0   9       11.81        4.28     10.89 o 
  -6   1   9       15.29       22.15      7.53 o 
  -5   1   9       55.65       77.85     12.48 o 
  -4   1   9       39.02       34.08      8.11 o 
  -3   1   9       14.39       11.10      4.87 o 
  -2   1   9      129.31      135.17      8.77 o 
  -1   1   9      915.20      898.07     26.25 o 
   0   1   9      508.77      502.31     14.40 o 
   1   1   9       70.81       62.22      4.85 o 
   2   1   9      228.43      224.81     12.73 o 
   3   1   9      518.00      491.09     19.07 o 
   4   1   9       76.99      102.64     10.66 o 
   5   1   9       20.02       26.92      5.59 o 
   6   1   9       99.54       95.43      9.87 o 
   7   1   9       68.78       60.07      8.22 o 
   8   1   9       20.57       20.01      9.16 o 
  -5   2   9       41.14       45.90      7.17 o 
  -4   2   9       26.81       14.77      7.40 o 
  -3   2   9       75.93       77.74      7.42 o 
  -2   2   9      158.14      148.44     13.22 o 
  -1   2   9      198.78      206.40     13.14 o 
   0   2   9        8.88       15.15      2.84 o 
   1   2   9      878.81      873.80     23.85 o 
   2   2   9      867.55      894.37     25.37 o 
   3   2   9       11.84       10.40      4.22 o 
   4   2   9       46.28       42.88     13.33 o 
   5   2   9      156.11      146.63     13.27 o 
   6   2   9      112.38      136.22     10.86 o 
   7   2   9        1.02        8.68      5.03 o 
   8   2   9       15.44       18.04      6.69 o 
  -5   3   9        0.60       -1.76      4.32 o 
  -4   3   9       78.42       75.28      8.03 o 
  -3   3   9      105.35      124.97     14.07 o 
  -2   3   9       11.66       14.43      3.67 o 
  -1   3   9       52.44       45.22      7.09 o 
   0   3   9      225.76      230.19     17.04 o 
   1   3   9      630.30      608.49     18.28 o 
   2   3   9       52.11       49.61      5.25 o 
   3   3   9       77.49       86.13      8.17 o 
   4   3   9       15.44       19.18      5.31 o 
   5   3   9      243.53      264.68     17.77 o 
   6   3   9      106.20      112.49      9.24 o 
   7   3   9       11.29        4.44      5.12 o 
   8   3   9       18.32       16.88     10.24 o 
  -4   4   9        5.09       19.81      5.33 o 
  -3   4   9       26.56       16.48      6.46 o 
  -2   4   9      101.94      114.00     11.82 o 
  -1   4   9        0.38       17.04     19.33 o 
   0   4   9       86.41       46.08     14.09 o 
   1   4   9       67.13       85.24      8.40 o 
   2   4   9      196.90      207.21     13.16 o 
   3   4   9      156.23      157.35     10.35 o 
   4   4   9        1.22       15.82      6.78 o 
   5   4   9      190.86      188.23     10.62 o 
   6   4   9       10.07       -1.76      4.81 o 
   7   4   9       39.24       55.06     16.04 o 
   8   4   9       13.34       25.71     10.72 o 
  -4   5   9        0.47        4.22      8.31 o 
  -3   5   9       29.80       15.55      7.66 o 
  -2   5   9       77.13       82.33     11.40 o 
  -1   5   9       32.62       16.52      6.14 o 
   0   5   9       43.72       48.44      9.90 o 
   1   5   9       86.33       87.90     11.40 o 
   2   5   9      205.60      200.73     12.35 o 
   3   5   9        0.43        4.93      4.43 o 
   4   5   9      179.01      166.18      9.04 o 
   5   5   9       66.11       86.99     11.47 o 
   6   5   9       58.27       55.08      9.18 o 
   7   5   9        0.25       14.80     12.13 o 
   8   5   9        6.68       17.25      7.25 o 
  -3   6   9        1.97        6.81      4.45 o 
  -2   6   9       48.44       46.29     11.41 o 
  -1   6   9       11.98        9.99      4.98 o 
   0   6   9       27.47       25.52     13.30 o 
   1   6   9       48.68       36.95      8.37 o 
   2   6   9       84.32       80.09     13.36 o 
   3   6   9       21.87       18.08      8.82 o 
   4   6   9       13.27       28.28      5.73 o 
   5   6   9      369.13      357.90     24.55 o 
   6   6   9       65.27       78.44     11.29 o 
   7   6   9        2.51        5.94     11.63 o 
   8   6   9        9.99       21.65      7.28 o 
  -2   7   9        0.46        9.97     17.99 o 
  -1   7   9       21.17       27.29      7.15 o 
   0   7   9       10.47       10.46      7.03 o 
   1   7   9       29.85       61.49     13.95 o 
   2   7   9       35.33       52.69     11.23 o 
   3   7   9      113.66      116.32     11.95 o 
   4   7   9       15.54        9.24      3.74 o 
   5   7   9        0.24        7.23      7.36 o 
   6   7   9       73.44       56.86     13.78 o 
   7   7   9       30.70       30.27      8.21 o 
   8   7   9       49.96       68.36     13.29 o 
  -1   8   9        1.87       -3.24      8.33 o 
   0   8   9        4.82        7.99      5.61 o 
   1   8   9        5.87        5.78      9.15 o 
   2   8   9       52.32       65.95      8.34 o 
   3   8   9       47.93       46.89      9.38 o 
   4   8   9       24.64       41.04      8.23 o 
   5   8   9       17.07       19.44      5.69 o 
   6   8   9       38.15       40.53      8.52 o 
   7   8   9       22.91       20.18     10.88 o 
   1   9   9       20.59       25.83     12.16 o 
   2   9   9        0.54        2.04      7.53 o 
   3   9   9       20.66       33.24      8.69 o 
   4   9   9       38.07       40.79     10.50 o 
   5   9   9       21.22       15.37      5.93 o 
   6   9   9        0.92       15.13      9.70 o 
   3  10   9        2.77        3.24      5.35 o 
   4  10   9        4.90       23.67      7.06 o 
  -4  -8  10       16.48       33.86     10.78 o 
  -3  -8  10       66.35       64.06     15.01 o 
  -2  -8  10        2.63        1.79      6.09 o 
  -1  -8  10       51.05       24.28     13.89 o 
   0  -8  10       18.17       23.97     20.97 o 
   1  -8  10        1.84      -17.51     17.51 o 
  -5  -7  10       55.08       71.33     24.22 o 
  -4  -7  10       10.81        9.64      9.42 o 
  -3  -7  10        7.54       18.28     12.67 o 
  -2  -7  10       83.95       97.99     13.98 o 
  -1  -7  10       66.40       59.05     10.05 o 
   0  -7  10       33.49       33.83      7.94 o 
   1  -7  10       11.55        8.35      6.09 o 
   2  -7  10        4.63        8.16      5.66 o 
  -6  -6  10       12.34       10.38     10.27 o 
  -5  -6  10       10.45        2.16      9.89 o 
  -4  -6  10       54.07       44.13     13.38 o 
  -3  -6  10       92.97       85.65     24.03 o 
  -2  -6  10        1.58        2.08      6.99 o 
  -1  -6  10        4.62        7.84      6.32 o 
   0  -6  10       33.12       29.16      5.79 o 
   1  -6  10       53.23       46.49      7.76 o 
   2  -6  10       70.20       66.46     19.37 o 
   3  -6  10        9.09        4.08      9.22 o 
   4  -6  10        0.46       -8.86      8.86 o 
  -6  -5  10        0.27        0.31      4.88 o 
  -5  -5  10        9.13        5.63      9.09 o 
  -4  -5  10       61.22       62.81      8.98 o 
  -3  -5  10       35.36       37.33      8.49 o 
  -2  -5  10        1.03       -0.05      4.30 o 
  -1  -5  10      200.02      182.37     12.96 o 
   0  -5  10       10.74       12.02      7.02 o 
   1  -5  10       16.87       19.13      7.51 o 
   2  -5  10       58.54       35.09      9.50 o 
   3  -5  10       43.72       29.36      6.91 o 
   4  -5  10       10.94       15.83      8.76 o 
   5  -5  10        4.78       -3.05     11.11 o 
  -6  -4  10       16.64       25.14      6.83 o 
  -5  -4  10       14.76       20.67      5.77 o 
  -4  -4  10        8.69       20.02      5.79 o 
  -3  -4  10        1.03        2.18      4.79 o 
  -2  -4  10      326.97      285.43     16.64 o 
  -1  -4  10        0.70        6.39      3.59 o 
   0  -4  10       51.10       53.10      7.31 o 
   1  -4  10       46.21       46.04      7.03 o 
   2  -4  10       91.71      102.22      6.87 o 
   3  -4  10      118.01      132.92     12.33 o 
   4  -4  10        8.48        9.21      4.77 o 
   5  -4  10       28.98       32.83     10.86 o 
  -6  -3  10       15.21       27.86      7.34 o 
  -5  -3  10       68.69       86.95      8.91 o 
  -4  -3  10        0.28       10.41      6.91 o 
  -3  -3  10       22.63       26.10      5.73 o 
  -2  -3  10      103.26       87.19     10.78 o 
  -1  -3  10      322.00      324.92     16.90 o 
   0  -3  10       21.85       35.29      6.98 o 
   1  -3  10       34.73       27.37      5.11 o 
   2  -3  10      151.97      149.78     10.71 o 
   3  -3  10       85.50      100.11      7.02 o 
   4  -3  10       98.23       86.71      9.12 o 
   5  -3  10       98.24       87.31     13.01 o 
   6  -3  10       19.36       18.23     12.24 o 
  -6  -2  10        4.87        6.36      9.23 o 
  -5  -2  10       92.03      100.59     11.50 o 
  -4  -2  10       53.22       62.04     11.72 o 
  -3  -2  10       15.59       21.08      5.86 o 
  -2  -2  10      126.74      132.08      8.85 o 
  -1  -2  10      590.84      564.45     18.58 o 
   0  -2  10      240.66      240.76     14.39 o 
   1  -2  10       11.98       27.79      5.63 o 
   2  -2  10      419.71      398.66     19.75 o 
   3  -2  10       73.48       69.74     10.19 o 
   4  -2  10      212.02      195.20      9.63 o 
   5  -2  10       24.06       24.34      6.31 o 
   6  -2  10       93.81       66.32     20.16 o 
   7  -2  10       46.19       61.40     16.71 o 
  -6  -1  10       21.76       17.94      9.70 o 
  -5  -1  10      120.62      127.39     11.17 o 
  -4  -1  10      149.15      127.33      9.73 o 
  -3  -1  10       34.85       38.44      7.08 o 
  -2  -1  10       46.60       36.76      8.19 o 
  -1  -1  10      333.76      346.72     14.04 o 
   0  -1  10      133.04      137.97      9.34 o 
   1  -1  10      212.71      183.64     11.71 o 
   2  -1  10      729.70      696.21     21.64 o 
   3  -1  10      946.72      936.35     43.29 o 
   4  -1  10       71.11       67.70      9.28 o 
   5  -1  10       57.38       65.65      8.62 o 
   6  -1  10      150.15      158.44     15.92 o 
   7  -1  10       51.56       37.13     15.57 o 
  -6   0  10       25.85       33.13      8.01 o 
  -5   0  10       21.44       23.47      6.14 o 
  -4   0  10       25.75       19.99      7.18 o 
  -3   0  10      487.64      476.32     24.03 o 
  -2   0  10      118.64      142.49      9.69 o 
  -1   0  10      316.46      313.12     15.39 o 
   0   0  10      137.72      145.91      8.89 o 
   1   0  10      343.64      302.84     21.13 o 
   2   0  10      136.62      131.33      8.85 o 
   3   0  10       96.10      111.29      9.29 o 
   4   0  10      901.68      951.49     41.70 o 
   5   0  10       28.52       38.54      6.30 o 
   6   0  10       33.15       33.46      7.77 o 
   7   0  10       23.20       22.16      9.14 o 
  -6   1  10        7.13        9.58      8.09 o 
  -5   1  10       18.58       28.79      8.55 o 
  -4   1  10      107.18      113.39     10.77 o 
  -3   1  10        0.35        4.02      4.76 o 
  -2   1  10      395.31      396.68     18.31 o 
  -1   1  10      276.33      244.29     17.94 o 
   0   1  10      472.12      425.67     14.40 o 
   1   1  10      203.27      234.05     13.44 o 
   2   1  10       56.73       74.08      7.47 o 
   3   1  10      828.98      819.84     24.04 o 
   4   1  10       16.46       13.17      4.55 o 
   5   1  10      114.24      129.94      7.10 o 
   6   1  10       34.57       29.14      7.38 o 
   7   1  10       65.76       88.44     12.01 o 
   8   1  10       19.45       26.04      7.89 o 
  -5   2  10       30.92       38.77      7.71 o 
  -4   2  10        8.57        8.45      4.54 o 
  -3   2  10       75.80       70.87      8.55 o 
  -2   2  10       92.97      110.51     11.77 o 
  -1   2  10      128.14      136.92      8.85 o 
   0   2  10       68.67       63.63      7.47 o 
   1   2  10       29.61       15.59      5.66 o 
   2   2  10      918.45      966.56     30.12 o 
   3   2  10       31.74       20.40     13.75 o 
   4   2  10        1.19       16.40      6.57 o 
   5   2  10      270.79      246.55     13.61 o 
   6   2  10       29.27       22.52      5.81 o 
   7   2  10        2.91       21.38      9.08 o 
   8   2  10        4.55        0.95      8.74 o 
  -5   3  10        2.61        5.39      5.90 o 
  -4   3  10       16.33       10.94      5.33 o 
  -3   3  10       28.23       21.55      5.07 o 
  -2   3  10       96.28       94.34     10.85 o 
  -1   3  10       41.23       53.27      7.62 o 
   0   3  10        1.90        3.89      3.66 o 
   1   3  10      230.87      203.57     13.01 o 
   2   3  10      289.07      279.73     13.66 o 
   3   3  10        0.75       16.00     10.92 o 
   4   3  10        7.42        7.25      8.86 o 
   5   3  10       30.50       25.10      7.77 o 
   6   3  10      170.60      161.08     13.43 o 
   7   3  10        0.31        8.43      7.49 o 
   8   3  10        2.26        7.29      5.50 o 
  -4   4  10        2.36        8.20      9.94 o 
  -3   4  10       12.09       18.81      4.99 o 
  -2   4  10       36.94       24.31      6.15 o 
  -1   4  10        1.25       18.85      6.07 o 
   0   4  10       27.88       37.83      9.10 o 
   1   4  10      101.11      113.35     10.94 o 
   2   4  10      397.40      388.99     19.60 o 
   3   4  10       16.44       24.98      4.66 o 
   4   4  10        0.82        7.13      8.41 o 
   5   4  10       66.63       90.71      8.30 o 
   6   4  10       68.18       84.30     10.02 o 
   7   4  10       12.84       10.26      7.75 o 
   8   4  10       19.69       15.62      7.63 o 
  -3   5  10        5.70        9.20      7.18 o 
  -2   5  10       36.05       33.80     10.77 o 
  -1   5  10       79.80       91.85     12.02 o 
   0   5  10       13.11        8.25      5.14 o 
   1   5  10       37.24       25.16     10.30 o 
   2   5  10       81.47       95.96     12.42 o 
   3   5  10      259.38      225.61     14.46 o 
   4   5  10      155.35      148.10     10.69 o 
   5   5  10        9.47        2.59      5.72 o 
   6   5  10       61.49       49.99      9.79 o 
   7   5  10        5.49        5.75      5.85 o 
   8   5  10       10.42       23.30      7.08 o 
  -3   6  10        0.07        0.37     10.72 o 
  -2   6  10       36.10       25.15      9.38 o 
  -1   6  10       13.60        9.83      6.08 o 
   0   6  10       22.05       53.06     17.87 o 
   1   6  10       52.03       47.76     10.72 o 
   2   6  10       70.80       95.91     17.97 o 
   3   6  10        7.75        6.09      4.49 o 
   4   6  10       29.44       44.46      7.17 o 
   5   6  10      289.98      259.80     20.83 o 
   6   6  10       78.17       86.64     10.42 o 
   7   6  10       36.08       48.44     11.20 o 
   8   6  10        8.40       17.07      7.32 o 
  -2   7  10        0.10        0.70      6.25 o 
  -1   7  10       23.51       25.50      8.60 o 
   0   7  10       31.75       24.41      8.14 o 
   1   7  10       18.26       12.93      7.20 o 
   2   7  10       16.92       23.41      9.62 o 
   3   7  10       82.63      113.10     22.77 o 
   4   7  10       20.97       19.09      5.86 o 
   5   7  10       37.95       29.85      6.58 o 
   6   7  10       43.73       62.78      9.65 o 
   7   7  10       78.25       77.18     11.95 o 
   8   7  10       27.92       30.41      7.35 o 
  -1   8  10        6.07        5.02      6.45 o 
   0   8  10        4.75        2.85      6.36 o 
   1   8  10        0.25       16.69     15.74 o 
   2   8  10       48.59       46.02     13.53 o 
   3   8  10       38.70       23.45      9.93 o 
   4   8  10       15.79        3.53      4.48 o 
   5   8  10       14.33       12.80      4.47 o 
   6   8  10       52.01       63.83     11.37 o 
   7   8  10        9.30        6.85      5.07 o 
   1   9  10       16.61        9.42      4.75 o 
   2   9  10        2.39        0.11      7.43 o 
   3   9  10        5.04        5.76      7.75 o 
   4   9  10       30.98       52.14     11.39 o 
   5   9  10       10.97       26.35      8.89 o 
   6   9  10        2.76       -0.29      3.79 o 
  -3  -8  11       62.56       74.35     17.51 o 
  -2  -8  11        6.10       10.18      7.69 o 
  -1  -8  11       21.05       13.47      5.72 o 
   0  -8  11       16.76       79.96     38.97 o 
  -5  -7  11       14.16       13.92      8.67 o 
  -4  -7  11        2.89        0.28     10.39 o 
  -3  -7  11        0.23       13.53     17.96 o 
  -2  -7  11       23.75       44.27     12.69 o 
  -1  -7  11       66.36       70.45     11.02 o 
   0  -7  11       35.92       39.53      8.57 o 
   1  -7  11        8.08       13.52     13.30 o 
   2  -7  11       15.69        7.72     10.16 o 
  -5  -6  11        7.91       22.13     11.09 o 
  -4  -6  11       37.64       32.82      8.86 o 
  -3  -6  11        0.26        6.30      5.92 o 
  -2  -6  11       40.08       18.01      8.64 o 
  -1  -6  11       14.64       16.20      4.55 o 
   0  -6  11       14.05       15.90      6.39 o 
   1  -6  11       68.29       65.29      7.96 o 
   2  -6  11       26.41       34.46     10.96 o 
   3  -6  11       30.28       42.67     11.22 o 
  -6  -5  11        0.21       11.57      4.85 o 
  -5  -5  11       17.99       18.30      8.16 o 
  -4  -5  11       13.08       16.51      7.85 o 
  -3  -5  11       46.86       43.57      8.55 o 
  -2  -5  11        3.28        3.53      3.98 o 
  -1  -5  11       63.20       59.50      7.95 o 
   0  -5  11       41.14       42.62      7.14 o 
   1  -5  11        1.06        2.16      9.54 o 
   2  -5  11      210.35      192.08     26.77 o 
   3  -5  11       48.65       53.99      9.85 o 
   4  -5  11        5.05       37.38     15.02 o 
  -6  -4  11       10.09        9.95      7.89 o 
  -5  -4  11       41.51       36.76     12.12 o 
  -4  -4  11       34.89       36.16      8.45 o 
  -3  -4  11        0.34        8.02      8.32 o 
  -2  -4  11       37.48       44.08      6.75 o 
  -1  -4  11      146.04      126.36     10.85 o 
   0  -4  11       20.17       22.75      5.52 o 
   1  -4  11       58.69       68.42      9.84 o 
   2  -4  11       84.28       85.42     10.44 o 
   3  -4  11      130.23      116.30     11.66 o 
   4  -4  11       90.72       96.85     11.26 o 
   5  -4  11        0.53       -6.90     10.09 o 
  -6  -3  11       32.09       30.61     10.90 o 
  -5  -3  11       96.13       87.55     11.50 o 
  -4  -3  11        9.59       20.99      7.18 o 
  -3  -3  11       29.47       27.49      6.11 o 
  -2  -3  11      194.49      202.89     11.21 o 
  -1  -3  11       52.33       66.24      7.88 o 
   0  -3  11       66.76       66.99      7.89 o 
   1  -3  11       70.32       71.86      8.41 o 
   2  -3  11       74.56       71.06      9.97 o 
   3  -3  11      268.98      280.57     19.06 o 
   4  -3  11       28.98       23.89      6.57 o 
   5  -3  11      110.83      116.97     13.66 o 
   6  -3  11       18.86       29.12     10.14 o 
  -6  -2  11       26.70       31.81      8.49 o 
  -5  -2  11       50.64       64.23      8.93 o 
  -4  -2  11       75.44       28.59      9.55 o 
  -3  -2  11       56.10       67.26      8.79 o 
  -2  -2  11       12.10       14.08      4.93 o 
  -1  -2  11      811.52      823.20     37.47 o 
   0  -2  11      315.07      344.01     17.31 o 
   1  -2  11      117.27      106.39      8.75 o 
   2  -2  11        1.00        5.86      7.20 o 
   3  -2  11        1.36        7.53      6.16 o 
   4  -2  11      494.75      482.83     33.40 o 
   5  -2  11       38.10       43.43      8.55 o 
   6  -2  11       51.04       36.42     10.77 o 
  -6  -1  11        1.47       14.43     17.37 o 
  -5  -1  11       54.82       58.31      9.78 o 
  -4  -1  11      276.02      274.47     25.91 o 
  -3  -1  11       15.36       14.25      7.10 o 
  -2  -1  11      336.90      360.98     17.05 o 
  -1  -1  11      102.05      107.58     10.34 o 
   0  -1  11      369.20      379.37     18.35 o 
   1  -1  11        0.74       11.26      5.97 o 
   2  -1  11      138.38      129.10      9.46 o 
   3  -1  11      945.36      916.76     39.46 o 
   4  -1  11       85.74       95.07      8.43 o 
   5  -1  11       15.72       11.03      4.60 o 
   6  -1  11       66.69       45.88     11.02 o 
   7  -1  11       56.69       84.39     19.31 o 
  -6   0  11        5.18        5.36      6.15 o 
  -5   0  11        0.31       -1.50      5.71 o 
  -4   0  11       18.74       12.20      5.27 o 
  -3   0  11      598.30      567.79     24.91 o 
  -2   0  11       35.51       36.50      6.67 o 
  -1   0  11      201.80      209.28     13.00 o 
   0   0  11       79.00       77.51      7.95 o 
   1   0  11       24.32       40.59     10.24 o 
   2   0  11      555.06      601.77     27.65 o 
   3   0  11       17.71       24.57      4.81 o 
   4   0  11       81.33       66.66     10.55 o 
   5   0  11       42.41       25.98      7.37 o 
   6   0  11       19.12       26.74      6.47 o 
   7   0  11        5.76       10.33      8.27 o 
  -5   1  11        7.03       13.64      8.93 o 
  -4   1  11       14.30        9.15      5.47 o 
  -3   1  11        8.57       13.17      4.00 o 
  -2   1  11      373.23      367.89     19.44 o 
  -1   1  11      122.78      142.98      9.82 o 
   0   1  11      250.35      252.04     14.33 o 
   1   1  11      103.24      117.09      8.45 o 
   2   1  11      136.15      111.91      7.48 o 
   3   1  11       59.94       65.68     10.89 o 
   4   1  11      172.30      177.17     11.21 o 
   5   1  11        0.85       -5.50      5.50 o 
   6   1  11       65.43       71.91     10.72 o 
   7   1  11        8.05       21.20      6.34 o 
   8   1  11        1.65       16.42     10.49 o 
  -5   2  11       35.33       48.30      9.36 o 
  -4   2  11        4.36       -4.01      5.15 o 
  -3   2  11        9.37       29.87      6.32 o 
  -2   2  11       90.97       97.36      7.41 o 
  -1   2  11      165.51      121.69     14.59 o 
   0   2  11        2.93       16.48      6.49 o 
   1   2  11      507.44      538.00     25.71 o 
   2   2  11      605.75      578.77     27.32 o 
   3   2  11       34.21       29.84      6.21 o 
   4   2  11       13.30       18.07      5.70 o 
   5   2  11      189.02      200.49      9.38 o 
   6   2  11       51.94       45.35      9.94 o 
   7   2  11        0.59        3.05      7.67 o 
   8   2  11       10.52        7.09      7.53 o 
  -4   3  11        5.99        7.07      5.57 o 
  -3   3  11        2.18       -0.39      3.80 o 
  -2   3  11       26.77       29.36      8.45 o 
  -1   3  11      128.17      137.84     14.11 o 
   0   3  11        1.35        8.44      7.72 o 
   1   3  11      167.95      176.60     11.61 o 
   2   3  11      431.81      420.76     21.04 o 
   3   3  11       34.31       43.40      6.45 o 
   4   3  11       33.96       46.77      8.28 o 
   5   3  11      112.27      101.20     10.10 o 
   6   3  11      196.07      166.49     16.06 o 
   7   3  11        1.81       14.68      5.92 o 
   8   3  11        0.31       -3.11      6.47 o 
  -4   4  11        5.53       12.02      8.51 o 
  -3   4  11        3.35        2.47      9.17 o 
  -2   4  11       10.34        7.76      5.73 o 
  -1   4  11        0.93        5.71      4.62 o 
   0   4  11       61.91       78.92     13.74 o 
   1   4  11       97.03       81.59     11.10 o 
   2   4  11       41.87       54.15      7.96 o 
   3   4  11      290.44      282.66     14.20 o 
   4   4  11        0.43        9.95      8.84 o 
   5   4  11       91.90       83.38      9.78 o 
   6   4  11       62.28       68.54     11.69 o 
   7   4  11      116.51      130.38     15.66 o 
   8   4  11       12.50        9.96      6.36 o 
  -3   5  11        0.27        3.12      9.34 o 
  -2   5  11        7.99       12.15      6.94 o 
  -1   5  11       46.58       60.66     18.47 o 
   0   5  11        8.68       17.60     12.05 o 
   1   5  11       29.61       27.32      9.03 o 
   2   5  11       10.38        5.71      5.27 o 
   3   5  11      244.50      274.14     17.77 o 
   4   5  11      186.21      190.47     12.23 o 
   5   5  11       14.14       21.56     10.01 o 
   6   5  11       41.76       66.03      9.87 o 
   7   5  11       64.08       56.84      9.46 o 
   8   5  11        5.29       13.46      6.51 o 
  -2   6  11       20.58       21.31     10.13 o 
  -1   6  11       48.67       43.05      9.89 o 
   0   6  11        3.63        9.52      7.37 o 
   1   6  11        7.13        3.85      4.86 o 
   2   6  11       22.28       23.42      7.68 o 
   3   6  11        6.25        3.97      7.36 o 
   4   6  11      107.81      116.16     10.85 o 
   5   6  11       76.11       80.82     10.29 o 
   6   6  11       53.17       62.40      7.26 o 
   7   6  11       30.56       39.31      8.43 o 
   8   6  11       11.62       10.32     13.21 o 
  -1   7  11       13.93       22.44     18.62 o 
   0   7  11       10.18       29.81      9.75 o 
   1   7  11       26.92       38.47     12.38 o 
   2   7  11       38.48       65.32     13.22 o 
   3   7  11       29.99       29.95      8.73 o 
   4   7  11        0.32       -0.90      5.78 o 
   5   7  11       13.21        9.76      5.20 o 
   6   7  11       63.29       75.16      9.88 o 
   7   7  11       25.64       28.39      7.26 o 
   0   8  11        3.37        2.22     11.64 o 
   1   8  11       32.70       40.89     11.46 o 
   2   8  11       99.62       99.47     15.57 o 
   3   8  11       11.89       13.73      6.57 o 
   4   8  11        0.30       -0.18     10.23 o 
   5   8  11       28.88       26.67      6.37 o 
   6   8  11       25.80       18.71      7.93 o 
   7   8  11        1.46        7.52     11.40 o 
   2   9  11       18.47       15.01      7.68 o 
   3   9  11        4.35       15.28      6.85 o 
   4   9  11       14.34       23.74     20.80 o 
   5   9  11       15.55       32.90      9.52 o 
  -2  -8  12       18.38       10.64     10.75 o 
  -1  -8  12       14.70       21.72     20.11 o 
  -4  -7  12        1.63       -5.24      8.92 o 
  -3  -7  12       15.60       10.62      9.34 o 
  -2  -7  12       12.01       28.33     10.35 o 
  -1  -7  12       25.98       13.33     11.48 o 
   0  -7  12       33.42       28.88      7.43 o 
   1  -7  12        6.91        5.85      6.61 o 
  -5  -6  12       35.38       45.90     18.52 o 
  -4  -6  12       53.48       58.78     16.59 o 
  -3  -6  12        7.76        2.55      6.88 o 
  -2  -6  12        5.67        2.42      3.08 o 
  -1  -6  12       16.65       17.85      5.48 o 
   0  -6  12        7.33       11.59      4.19 o 
   1  -6  12      127.47      116.40     14.49 o 
   2  -6  12        7.38       13.73      6.75 o 
   3  -6  12       21.58       21.62     12.06 o 
  -5  -5  12       44.69       27.98     11.88 o 
  -4  -5  12       13.82       11.05      4.72 o 
  -3  -5  12       32.08       22.09      5.79 o 
  -2  -5  12        1.58       10.11      8.48 o 
  -1  -5  12       12.29        4.13      5.33 o 
   0  -5  12       51.15       48.32      8.27 o 
   1  -5  12        0.27        0.45      5.04 o 
   2  -5  12       39.81       49.59      9.84 o 
   3  -5  12       39.22       35.80      7.75 o 
   4  -5  12       15.77       28.00     12.63 o 
  -5  -4  12        8.06        6.22      7.61 o 
  -4  -4  12       96.96       87.50     11.63 o 
  -3  -4  12        8.27       20.05      5.01 o 
  -2  -4  12       15.05        7.25      4.81 o 
  -1  -4  12      192.45      195.93     14.53 o 
   0  -4  12       84.65       90.49      9.24 o 
   1  -4  12        0.46        7.50     10.60 o 
   2  -4  12        3.02        4.95      4.20 o 
   3  -4  12       89.54       86.92     12.41 o 
   4  -4  12       75.54       61.65     11.70 o 
   5  -4  12        0.53        1.40      5.98 o 
  -6  -3  12        2.80        4.05      8.42 o 
  -5  -3  12       24.93       27.12      7.27 o 
  -4  -3  12       25.71       25.59      6.40 o 
  -3  -3  12        4.43       10.58      4.39 o 
  -2  -3  12      356.12      402.55     27.54 o 
  -1  -3  12       43.63       35.20      7.63 o 
   0  -3  12       83.38       99.34     10.56 o 
   1  -3  12       16.36       15.89      6.16 o 
   2  -3  12        6.22       20.40      5.87 o 
   3  -3  12      294.55      300.65     27.44 o 
   4  -3  12       15.25       16.79      6.13 o 
   5  -3  12       14.21        5.04      4.10 o 
   6  -3  12       10.41       14.66     11.07 o 
  -6  -2  12        1.25        9.20     14.12 o 
  -5  -2  12        1.78        8.94      6.58 o 
  -4  -2  12       35.54       45.86      8.28 o 
  -3  -2  12      175.97      175.58     14.25 o 
  -2  -2  12       14.61       17.11      4.99 o 
  -1  -2  12      364.69      405.93     21.51 o 
   0  -2  12      300.94      286.35     13.91 o 
   1  -2  12       74.30       79.75      8.20 o 
   2  -2  12       87.57       92.67     10.29 o 
   3  -2  12        1.60        9.32      6.10 o 
   4  -2  12      121.35      116.20     11.42 o 
   5  -2  12       42.85       61.52      8.97 o 
   6  -2  12       19.34       27.54      7.16 o 
  -5  -1  12       48.71       38.40     10.91 o 
  -4  -1  12      113.54      120.51     10.20 o 
  -3  -1  12        8.51        5.17      4.31 o 
  -2  -1  12      137.56      107.91      8.44 o 
  -1  -1  12      330.35      344.90     16.74 o 
   0  -1  12      202.17      217.19     10.63 o 
   1  -1  12      215.69      208.75     13.98 o 
   2  -1  12      636.75      651.49     28.63 o 
   3  -1  12      112.87      129.53     10.04 o 
   4  -1  12        2.94        6.80      8.87 o 
   5  -1  12        3.90        9.36      4.45 o 
   6  -1  12       62.95       57.85      8.48 o 
   7  -1  12       19.05       21.44     13.45 o 
  -5   0  12        6.55       10.35      6.45 o 
  -4   0  12       43.91       48.85      8.18 o 
  -3   0  12      192.51      162.30     13.48 o 
  -2   0  12      202.76      222.44     11.34 o 
  -1   0  12       96.99       78.48     10.07 o 
   0   0  12        4.70       -4.66      5.57 o 
   1   0  12      688.18      724.99     33.93 o 
   2   0  12      665.07      617.37     26.30 o 
   3   0  12      366.37      354.62     16.67 o 
   4   0  12        1.07        9.81      5.42 o 
   5   0  12       74.45       61.90     10.02 o 
   6   0  12       40.48       41.37      9.84 o 
   7   0  12        0.23        7.66      7.54 o 
  -5   1  12       22.86       18.68      8.06 o 
  -4   1  12        0.63        2.68      7.03 o 
  -3   1  12       48.32       38.44      7.52 o 
  -2   1  12       38.34       53.75      7.72 o 
  -1   1  12      117.62      123.30      9.88 o 
   0   1  12      154.49      149.09     17.75 o 
   1   1  12      289.98      271.49     16.99 o 
   2   1  12      157.74      166.34     10.47 o 
   3   1  12       31.55       33.89      6.97 o 
   4   1  12      209.17      208.67     11.40 o 
   5   1  12       87.34       92.02     11.92 o 
   6   1  12       62.30       63.76     10.30 o 
   7   1  12       16.88       25.47      7.90 o 
  -4   2  12       15.54       22.02      6.14 o 
  -3   2  12       20.75       15.25      7.35 o 
  -2   2  12       35.34       37.65      6.80 o 
  -1   2  12        5.55        4.81      2.90 o 
   0   2  12      115.32      135.20     13.34 o 
   1   2  12       50.91       49.08      8.29 o 
   2   2  12       10.88       12.21      3.58 o 
   3   2  12      345.01      350.53     18.96 o 
   4   2  12       43.76       30.64     10.65 o 
   5   2  12       68.00       57.56      8.01 o 
   6   2  12       18.74       31.44     12.94 o 
   7   2  12       48.16       55.86      9.82 o 
   8   2  12        0.96       19.34      7.17 o 
  -4   3  12        2.23       -5.72      5.72 o 
  -3   3  12        7.69       -0.29      4.91 o 
  -2   3  12        0.44        2.59      3.51 o 
  -1   3  12      136.92      136.00     16.35 o 
   0   3  12        1.21        4.04      4.85 o 
   1   3  12      199.78      194.36     18.01 o 
   2   3  12       72.36       76.33     10.26 o 
   3   3  12       50.69       53.14      7.38 o 
   4   3  12       26.67       36.10      8.87 o 
   5   3  12       67.49       75.88     10.82 o 
   6   3  12      112.89      110.61     11.81 o 
   7   3  12       38.31       32.72      8.20 o 
   8   3  12        0.51       18.54      9.98 o 
  -3   4  12        1.45        0.85      5.72 o 
  -2   4  12        0.24        6.24      7.50 o 
  -1   4  12       40.65       50.71      9.96 o 
   0   4  12        1.11        2.80      6.99 o 
   1   4  12       83.27       77.09      9.33 o 
   2   4  12       56.24       60.26     11.62 o 
   3   4  12       64.48       65.58      8.81 o 
   4   4  12       53.36       62.42     10.40 o 
   5   4  12       15.79       15.22      6.35 o 
   6   4  12       99.52       70.10      9.66 o 
   7   4  12       89.36       93.44     11.81 o 
   8   4  12       39.98       49.35     10.48 o 
  -3   5  12       10.68       23.37     10.84 o 
  -2   5  12       44.22       40.24     10.13 o 
  -1   5  12       14.87       28.91      8.83 o 
   0   5  12        0.43        4.35      7.78 o 
   1   5  12        1.46       22.32     11.98 o 
   2   5  12       42.04       44.92     10.55 o 
   3   5  12      371.70      370.42     26.10 o 
   4   5  12        4.14        5.66      5.14 o 
   5   5  12        1.55        2.22      6.05 o 
   6   5  12       85.77      115.56     13.42 o 
   7   5  12       34.55       35.71      7.80 o 
   8   5  12       86.09       73.91     14.20 o 
  -2   6  12       39.44       50.96     12.51 o 
  -1   6  12       46.60       54.78     12.14 o 
   0   6  12       17.24       17.14     13.89 o 
   1   6  12      126.15      155.69     19.56 o 
   2   6  12      120.97      134.20     15.80 o 
   3   6  12       15.44        9.13      2.88 o 
   4   6  12      122.83      143.12     16.94 o 
   5   6  12      156.27      146.89     16.61 o 
   6   6  12       35.54       35.13      8.57 o 
   7   6  12       12.09        7.99      8.17 o 
  -1   7  12       15.03       10.70      7.62 o 
   0   7  12       67.69       49.36     16.41 o 
   1   7  12      195.33      210.73     30.49 o 
   2   7  12       66.73       93.00     15.99 o 
   3   7  12       28.79       63.03      9.56 o 
   4   7  12        2.65       -1.12     10.11 o 
   5   7  12       98.33       76.08     10.64 o 
   6   7  12       20.62       27.49      6.75 o 
   7   7  12       20.88       22.40      9.98 o 
   1   8  12       43.09       54.69     14.08 o 
   2   8  12       64.63       82.44     15.60 o 
   3   8  12       24.49       23.89      7.44 o 
   4   8  12       21.38       28.02      8.51 o 
   5   8  12       30.45       32.11     15.00 o 
   6   8  12       13.51       14.47      6.15 o 
   3   9  12       25.48       22.76      9.10 o 
   4   9  12       10.52        7.13     15.05 o 
   5   9  12        0.46        7.45      8.73 o 
  -3  -7  13       11.03       13.35      8.52 o 
  -2  -7  13        2.10       18.49     12.99 o 
  -1  -7  13       18.09       20.33      8.98 o 
   0  -7  13       17.34       19.30     13.28 o 
   1  -7  13        0.37       -4.36      9.16 o 
  -4  -6  13       34.82       50.14     13.24 o 
  -3  -6  13       13.67       12.92     10.00 o 
  -2  -6  13        0.65        5.54     12.23 o 
  -1  -6  13        6.52        5.90      5.75 o 
   0  -6  13       19.80       18.26      5.65 o 
   1  -6  13        0.19        6.58      6.22 o 
   2  -6  13        2.06        8.50      8.23 o 
  -5  -5  13        4.74       21.00      6.42 o 
  -4  -5  13       19.19       20.75      5.78 o 
  -3  -5  13       13.31       19.89      7.58 o 
  -2  -5  13       17.04       21.39      5.38 o 
  -1  -5  13       46.70       32.76      6.25 o 
   0  -5  13        8.40       13.33      5.31 o 
   1  -5  13        0.71        6.15      7.04 o 
   2  -5  13        1.43       -1.41      6.78 o 
   3  -5  13       23.92       17.05      7.24 o 
   4  -5  13        6.32       31.40     18.10 o 
  -5  -4  13        0.37       -7.54      7.54 o 
  -4  -4  13       61.75       52.53     12.29 o 
  -3  -4  13       79.63       61.35     11.48 o 
  -2  -4  13        8.68        9.76      4.55 o 
  -1  -4  13      135.42      142.13     13.06 o 
   0  -4  13      172.40      150.43     12.65 o 
   1  -4  13        0.72        2.44      6.71 o 
   2  -4  13       89.41       88.63     11.33 o 
   3  -4  13       73.49       70.25      9.48 o 
   4  -4  13       17.60       13.12      9.77 o 
  -5  -3  13        9.55        6.92      7.21 o 
  -4  -3  13       38.56       37.22      8.48 o 
  -3  -3  13      103.10      109.77     11.72 o 
  -2  -3  13      221.19      181.05     15.41 o 
  -1  -3  13      216.28      230.53     18.25 o 
   0  -3  13       47.65       44.10      7.73 o 
   1  -3  13      224.40      201.94     18.01 o 
   2  -3  13      218.19      218.61     18.39 o 
   3  -3  13      152.83      158.56     16.31 o 
   4  -3  13       36.05       64.11      9.44 o 
   5  -3  13       15.36       15.40      7.39 o 
  -5  -2  13       14.33       22.12      7.56 o 
  -4  -2  13       22.62       46.64      8.78 o 
  -3  -2  13      131.60      119.91     13.02 o 
  -2  -2  13      235.15      263.91     18.97 o 
  -1  -2  13       82.72       82.90      8.42 o 
   0  -2  13      263.90      246.26     13.98 o 
   1  -2  13      779.98      822.60     41.22 o 
   2  -2  13      126.01      138.49     10.07 o 
   3  -2  13       66.43       66.87     10.24 o 
   4  -2  13       97.84       82.41     10.50 o 
   5  -2  13       87.21       80.13     10.01 o 
   6  -2  13       26.75       30.46      6.89 o 
  -5  -1  13       62.24       61.55     12.15 o 
  -4  -1  13       63.63       58.51     15.47 o 
  -3  -1  13       26.60       24.56      6.37 o 
  -2  -1  13        1.83        9.90      6.11 o 
  -1  -1  13      114.60      125.35      7.62 o 
   0  -1  13      311.42      281.59     15.86 o 
   1  -1  13      515.29      496.97     32.47 o 
   2  -1  13      297.57      305.38     16.98 o 
   3  -1  13        2.35        7.57      5.26 o 
   4  -1  13       39.76       55.92      9.10 o 
   5  -1  13       96.73      103.35     10.55 o 
   6  -1  13       21.73       31.17      7.10 o 
  -5   0  13       14.84       16.13      5.87 o 
  -4   0  13       74.17       69.32      9.39 o 
  -3   0  13        4.33        2.31      6.81 o 
  -2   0  13       28.90       35.92      8.40 o 
  -1   0  13       11.13       18.79      4.89 o 
   0   0  13       87.80       87.33     12.78 o 
   1   0  13        2.10        5.35      7.62 o 
   2   0  13        1.19        6.04      4.48 o 
   3   0  13      537.80      565.69     24.76 o 
   4   0  13       38.82       30.67      6.62 o 
   5   0  13        3.38        3.56      5.19 o 
   6   0  13       30.72       43.13      7.70 o 
   7   0  13        0.28        0.26     10.99 o 
  -4   1  13        7.53       13.88     12.43 o 
  -3   1  13        3.86        5.89      5.33 o 
  -2   1  13        1.03       -0.39      5.13 o 
  -1   1  13       96.35      113.54     14.45 o 
   0   1  13        7.53        6.22      6.59 o 
   1   1  13      467.41      458.36     22.32 o 
   2   1  13       22.44       14.63      5.04 o 
   3   1  13       73.78       85.75     11.46 o 
   4   1  13       34.15       30.81      6.67 o 
   5   1  13        6.99       14.34      5.56 o 
   6   1  13       32.96       55.33     12.58 o 
   7   1  13       43.91       61.04     14.37 o 
  -4   2  13       13.68       11.66      7.74 o 
  -3   2  13       13.85       15.98      6.78 o 
  -2   2  13        1.78        4.88      3.70 o 
  -1   2  13       82.18       70.52      8.32 o 
   0   2  13        6.23       10.17      8.97 o 
   1   2  13      115.73      129.44     11.55 o 
   2   2  13        6.16        9.43      6.40 o 
   3   2  13       73.04       87.11     11.61 o 
   4   2  13      146.85      172.59     13.12 o 
   5   2  13       56.42       22.35     14.10 o 
   6   2  13       61.57       79.20      8.58 o 
   7   2  13       50.67       46.99      8.78 o 
  -4   3  13        4.19       -1.44      8.90 o 
  -3   3  13        1.86       10.02      5.26 o 
  -2   3  13       58.83       46.28      7.88 o 
  -1   3  13       58.11       57.81     12.66 o 
   0   3  13        5.16       16.73      6.38 o 
   1   3  13        1.15        4.47      3.13 o 
   2   3  13       80.37       78.50     10.60 o 
   3   3  13      174.47      192.93     10.17 o 
   4   3  13       63.10       56.68      9.07 o 
   5   3  13      114.03      143.57     17.50 o 
   6   3  13      103.46      147.96     13.03 o 
   7   3  13       38.09       48.47      8.89 o 
  -3   4  13       41.71       35.21     19.35 o 
  -2   4  13        9.59       -1.12      8.66 o 
  -1   4  13       55.25       35.25     10.08 o 
   0   4  13       62.41      105.97     16.55 o 
   1   4  13      289.19      267.77     20.74 o 
   2   4  13      238.46      211.51     15.64 o 
   3   4  13        6.81       18.58      5.83 o 
   4   4  13      111.11      110.12     10.63 o 
   5   4  13       75.02       81.74      9.94 o 
   6   4  13       60.32       69.03      8.01 o 
   7   4  13       76.82       56.01     10.80 o 
  -2   5  13       48.17       32.37     12.59 o 
  -1   5  13       14.79       47.00     10.40 o 
   0   5  13      150.94      151.78     19.52 o 
   1   5  13      189.01      176.29     29.03 o 
   2   5  13      100.34      112.34     13.42 o 
   3   5  13      429.88      403.75     40.65 o 
   4   5  13       19.52        9.00      6.67 o 
   5   5  13       55.76       48.22     13.25 o 
   6   5  13       11.68        4.52      4.25 o 
   7   5  13       63.77       80.09     12.64 o 
  -1   6  13       39.64       30.25     25.79 o 
   0   6  13       93.24       72.47     15.20 o 
   1   6  13      105.04      119.60     13.06 o 
   2   6  13       67.77       87.45     12.71 o 
   3   6  13       14.78        3.35      9.13 o 
   4   6  13      181.88      191.11     18.81 o 
   5   6  13       70.96       66.51      8.91 o 
   6   6  13       61.13       46.73      8.78 o 
   7   6  13        6.22        3.21      8.34 o 
   0   7  13       21.59       46.94     13.27 o 
   1   7  13       20.20       13.29      8.96 o 
   2   7  13       29.39       12.76     12.17 o 
   3   7  13       12.36       18.04     14.23 o 
   4   7  13       19.07       14.05     11.24 o 
   5   7  13       29.98       16.12      6.83 o 
   6   7  13       30.84       33.68      8.21 o 
   7   7  13        2.48        4.43      6.07 o 
   1   8  13        1.07       10.19      8.51 o 
   2   8  13        9.32       17.95     16.31 o 
   3   8  13       28.00       23.93     10.00 o 
   4   8  13        0.21       19.76     19.98 o 
   5   8  13        5.03        5.98      8.61 o 
   6   8  13        8.83       10.14      5.44 o 
  -1  -7  14       29.56       37.28      9.67 o 
  -3  -6  14        7.21       16.44      9.32 o 
  -2  -6  14       23.97       26.04     12.24 o 
  -1  -6  14       32.45       43.30     12.51 o 
   0  -6  14       45.62       53.90      9.14 o 
   1  -6  14        0.53        2.29      6.75 o 
   2  -6  14       24.48       48.97     12.69 o 
  -4  -5  14       49.10       65.78     13.93 o 
  -3  -5  14       61.75       35.96     10.87 o 
  -2  -5  14       79.39       67.65     10.75 o 
  -1  -5  14       52.28       59.13      9.07 o 
   0  -5  14       14.98       23.19      8.28 o 
   1  -5  14      229.49      224.14     29.34 o 
   2  -5  14       92.68       81.49     12.59 o 
   3  -5  14       11.98        5.27      8.63 o 
  -4  -4  14       50.86       59.73     12.23 o 
  -3  -4  14      120.62      118.62     14.33 o 
  -2  -4  14       24.81       17.21      8.20 o 
  -1  -4  14       48.77       36.93      7.89 o 
   0  -4  14      258.10      227.70     27.13 o 
   1  -4  14      240.25      228.50     25.58 o 
   2  -4  14       96.43      100.22     15.89 o 
   3  -4  14       78.95       91.49     14.79 o 
   4  -4  14       30.97       27.89      6.98 o 
  -5  -3  14        9.02       10.21      5.26 o 
  -4  -3  14       57.72       40.85     12.70 o 
  -3  -3  14       61.68       51.47      9.85 o 
  -2  -3  14       18.37       15.15      6.89 o 
  -1  -3  14       35.34       31.62      7.01 o 
   0  -3  14      206.95      206.41     16.62 o 
   1  -3  14      136.27      134.20     16.21 o 
   2  -3  14      125.65      119.58     12.62 o 
   3  -3  14       64.21       64.07      7.91 o 
   4  -3  14       73.80       88.10     14.59 o 
   5  -3  14       24.62       20.94      7.53 o 
  -5  -2  14       18.67       23.78     13.20 o 
  -4  -2  14        7.54        5.67      5.45 o 
  -3  -2  14        0.73        3.48      4.45 o 
  -2  -2  14       42.36       35.97      7.90 o 
  -1  -2  14       54.77       30.99     11.77 o 
   0  -2  14      132.63      156.04     11.21 o 
   1  -2  14       16.22       25.16     11.24 o 
   2  -2  14       61.83       46.47      8.94 o 
   3  -2  14      141.50      147.43     15.04 o 
   4  -2  14      113.94      117.03     13.89 o 
   5  -2  14       25.77       35.22      7.92 o 
  -4  -1  14        0.33       12.40     13.55 o 
  -3  -1  14        0.19        5.75      5.65 o 
  -2  -1  14        9.44       13.59      6.47 o 
  -1  -1  14       44.07       40.89      7.49 o 
   0  -1  14       27.39       32.79      6.99 o 
   1  -1  14       98.37       91.46      8.21 o 
   2  -1  14      109.26       88.84     13.06 o 
   3  -1  14        1.59        5.47      4.31 o 
   4  -1  14       10.03        7.29      5.49 o 
   5  -1  14        2.46        9.04      9.11 o 
   6  -1  14        9.16       20.54      6.28 o 
  -4   0  14       70.42       79.82     11.89 o 
  -3   0  14        8.24        9.09      5.00 o 
  -2   0  14        0.48        8.41      7.40 o 
  -1   0  14      110.96      128.96     10.24 o 
   0   0  14       70.25       89.64      8.39 o 
   1   0  14       49.50       51.67      7.40 o 
   2   0  14        1.93        0.30      8.26 o 
   3   0  14      186.07      167.69     13.91 o 
   4   0  14        2.76       19.34      6.37 o 
   5   0  14       14.11       27.59      6.21 o 
   6   0  14       39.20       30.22      7.44 o 
  -4   1  14        0.11       -0.95      8.49 o 
  -3   1  14       37.51       18.94     13.16 o 
  -2   1  14       60.73       67.88     10.91 o 
  -1   1  14       40.12       34.80      8.39 o 
   0   1  14        1.52       -4.77      4.77 o 
   1   1  14       13.22        7.61      4.45 o 
   2   1  14       46.57       45.83      6.86 o 
   3   1  14      146.10      152.01     11.73 o 
   4   1  14        1.19        7.47      4.22 o 
   5   1  14       31.74       40.79      8.18 o 
   6   1  14       38.34       48.41      8.65 o 
   7   1  14       28.46       27.54      8.57 o 
  -4   2  14       22.60       23.96      6.34 o 
  -3   2  14       39.61       30.76      7.78 o 
  -2   2  14       11.14       10.67      3.96 o 
  -1   2  14       42.10       51.55      8.29 o 
   0   2  14      147.02      122.60      9.43 o 
   1   2  14      261.10      263.82     16.05 o 
   2   2  14       13.34        2.06      5.81 o 
   3   2  14       38.42       46.08      8.08 o 
   4   2  14      207.82      227.20     18.41 o 
   5   2  14       19.57       12.67      4.62 o 
   6   2  14        8.31        8.46      6.70 o 
   7   2  14      142.51      129.25     41.29 o 
  -3   3  14        7.47       18.49     10.42 o 
  -2   3  14       64.81       67.34     14.31 o 
  -1   3  14       42.28       41.49     10.17 o 
   0   3  14      220.92      214.46     23.63 o 
   1   3  14      196.14      187.10     13.56 o 
   2   3  14      114.03      107.53      9.26 o 
   3   3  14      167.80      143.26     10.55 o 
   4   3  14       67.56       78.96      8.84 o 
   5   3  14      123.28      100.20     12.98 o 
   6   3  14       55.39       48.23     17.80 o 
   7   3  14       58.91       66.19     12.73 o 
  -3   4  14       24.08       32.52     16.96 o 
  -2   4  14        0.13       -4.56      8.95 o 
  -1   4  14       48.55       55.46     14.92 o 
   0   4  14      172.20      170.22     21.95 o 
   1   4  14      205.67      193.78     19.48 o 
   2   4  14      171.01      173.22     19.30 o 
   3   4  14        9.96       15.29      5.25 o 
   4   4  14       71.27       71.36     10.69 o 
   5   4  14       99.40      111.10      9.27 o 
   6   4  14      105.21      110.03     13.63 o 
   7   4  14       25.88       21.97     13.33 o 
  -2   5  14        6.64       16.57     14.20 o 
  -1   5  14       18.31       20.27      7.53 o 
   0   5  14       40.36       34.22     10.04 o 
   1   5  14        6.33       10.71      7.34 o 
   2   5  14       69.85       71.20     12.31 o 
   3   5  14      128.87      162.18     18.04 o 
   4   5  14       89.47       91.78     17.25 o 
   5   5  14        3.50       18.62     11.19 o 
   6   5  14       27.34       23.50      6.99 o 
   7   5  14        0.74       15.57      6.68 o 
  -1   6  14       24.50       38.65     12.70 o 
   0   6  14        0.10       -6.40      8.64 o 
   1   6  14        2.54        0.80     12.25 o 
   2   6  14        0.16        3.76      6.88 o 
   3   6  14      149.10      119.57     18.21 o 
   4   6  14       13.96        8.88      4.99 o 
   5   6  14        7.59        9.28     10.42 o 
   6   6  14       23.02        9.10      6.43 o 
   7   6  14        0.53       29.15      7.95 o 
   0   7  14        0.17        8.41      7.75 o 
   1   7  14        2.64        9.91      7.27 o 
   2   7  14       34.45       36.04     12.73 o 
   3   7  14        0.13       -3.85      7.52 o 
   4   7  14        0.13       12.45     14.81 o 
   5   7  14        5.71        0.50      5.54 o 
   6   7  14       17.10       13.58      6.28 o 
   2   8  14        4.75       -2.93      8.65 o 
   3   8  14        7.00       17.07     12.32 o 
   4   8  14        0.15       -7.80      7.80 o 
   5   8  14        4.07       10.49      9.25 o 
  -2  -6  15        4.77        5.63      7.07 o 
  -1  -6  15       23.55       23.75      7.77 o 
   0  -6  15      114.40       63.22     12.68 o 
   1  -6  15       62.32       58.03     11.04 o 
  -3  -5  15       16.85       16.74      6.92 o 
  -2  -5  15       30.43       55.88      9.97 o 
  -1  -5  15        5.81        6.11      5.08 o 
   0  -5  15       57.71       59.98     10.37 o 
   1  -5  15      114.88       92.91     14.59 o 
   2  -5  15       40.67       33.31      9.86 o 
  -4  -4  15       20.61       10.39      4.81 o 
  -3  -4  15        9.03       16.63      8.47 o 
  -2  -4  15        0.68        7.80      7.75 o 
  -1  -4  15       36.62       40.15      7.31 o 
   0  -4  15       72.21       67.53      9.65 o 
   1  -4  15       26.14       33.42      8.66 o 
   2  -4  15        1.51       15.50      6.85 o 
   3  -4  15       46.24       41.49     11.02 o 
  -4  -3  15        6.16       18.83      7.27 o 
  -3  -3  15       24.19       43.59     14.85 o 
  -2  -3  15        1.37       15.33      8.46 o 
  -1  -3  15       29.05       23.82     11.26 o 
   0  -3  15       16.74       30.39      7.43 o 
   1  -3  15       44.02       38.23      9.08 o 
   2  -3  15       69.07       94.02      9.39 o 
   3  -3  15       35.89       32.19      8.63 o 
   4  -3  15       37.17       54.52     13.03 o 
  -4  -2  15       11.89       16.35      6.74 o 
  -3  -2  15        0.35       -6.57      6.57 o 
  -2  -2  15       42.83       60.73      8.05 o 
  -1  -2  15       86.22       88.52     11.71 o 
   0  -2  15        0.83        1.25      3.97 o 
   1  -2  15        0.37        8.55      4.77 o 
   2  -2  15       28.03       15.99      5.79 o 
   3  -2  15       98.10       95.19      9.83 o 
   4  -2  15        9.18        3.70      6.26 o 
   5  -2  15       12.53       45.16     10.33 o 
  -4  -1  15        0.82        5.03      6.42 o 
  -3  -1  15       20.57       40.79      7.83 o 
  -2  -1  15       11.42        5.74      4.81 o 
  -1  -1  15       25.90       25.63      6.29 o 
   0  -1  15       30.76       25.47      8.68 o 
   1  -1  15       36.25       11.92      6.16 o 
   2  -1  15       21.53       28.97      7.37 o 
   3  -1  15        0.56        6.70      9.78 o 
   4  -1  15       29.51       32.07      7.30 o 
   5  -1  15        4.22       -1.42      5.09 o 
   6  -1  15       13.66       34.53      9.50 o 
  -4   0  15       86.21       88.49     19.20 o 
  -3   0  15       13.58        6.80      7.29 o 
  -2   0  15        6.52        5.62      4.69 o 
  -1   0  15       12.58       14.31      6.49 o 
   0   0  15       79.85       74.77     11.06 o 
   1   0  15       59.72       67.62      9.46 o 
   2   0  15       80.53       84.49     11.82 o 
   3   0  15      118.97      132.21     13.87 o 
   4   0  15        9.01        9.25     12.53 o 
   5   0  15       12.17       12.69      5.62 o 
   6   0  15        2.05       -0.07      6.45 o 
  -4   1  15       16.56        2.82      5.49 o 
  -3   1  15       30.54       20.36     11.85 o 
  -2   1  15       18.74        8.30      8.25 o 
  -1   1  15       46.51       51.13     10.38 o 
   0   1  15      111.52      122.63     15.66 o 
   1   1  15       81.69       91.40     10.05 o 
   2   1  15       52.14       63.63      8.86 o 
   3   1  15       74.90       83.50     11.15 o 
   4   1  15       84.98       97.18     10.88 o 
   5   1  15       45.95       29.56      7.07 o 
   6   1  15       82.09       77.41     12.68 o 
  -3   2  15       35.06       48.40      9.53 o 
  -2   2  15        0.14       -3.60      4.59 o 
  -1   2  15       10.09        9.77      5.72 o 
   0   2  15      308.26      263.46     29.77 o 
   1   2  15       59.58       61.65      9.00 o 
   2   2  15       25.90       30.13      7.29 o 
   3   2  15       51.68       64.05      9.60 o 
   4   2  15      178.02      157.98     15.92 o 
   5   2  15       40.03       51.98      8.73 o 
   6   2  15       16.13       15.38      6.17 o 
   7   2  15       41.26       53.17     10.65 o 
  -3   3  15        0.31        7.70      6.97 o 
  -2   3  15       11.55       13.72     12.28 o 
  -1   3  15       57.13       57.64      9.74 o 
   0   3  15       28.66       22.73      7.96 o 
   1   3  15       49.19       49.04      9.75 o 
   2   3  15       12.71       11.35      8.28 o 
   3   3  15       61.61       64.23     10.08 o 
   4   3  15      196.62      215.38     21.27 o 
   5   3  15       27.54       16.54      9.93 o 
   6   3  15       46.45       46.93      9.26 o 
   7   3  15        3.69       16.71     24.53 o 
  -2   4  15        8.73        5.08     11.16 o 
  -1   4  15       36.96       22.27     13.18 o 
   0   4  15        6.12       20.40     21.02 o 
   1   4  15       14.43       12.97      4.58 o 
   2   4  15       45.70       42.28      8.06 o 
   3   4  15      120.23      108.61     14.60 o 
   4   4  15        2.66       11.72      5.27 o 
   5   4  15       40.71       35.09      8.41 o 
   6   4  15       49.16       52.94      9.82 o 
   7   4  15        8.09        9.69      5.23 o 
  -1   5  15       10.21       34.06     11.53 o 
   0   5  15        1.73       -8.82     19.40 o 
   1   5  15        0.18       -6.28      8.52 o 
   2   5  15      151.31      157.50     23.34 o 
   3   5  15       28.79       27.69      8.82 o 
   4   5  15        1.88        5.66      7.99 o 
   5   5  15        6.71       11.41      6.04 o 
   6   5  15        7.75       -7.89      7.89 o 
   7   5  15       33.42       24.09      7.10 o 
   0   6  15        4.08       13.04      7.49 o 
   1   6  15        1.47       27.09      8.51 o 
   2   6  15        2.01       10.55      6.27 o 
   3   6  15      107.32      124.95     18.75 o 
   4   6  15       28.16       38.21      9.33 o 
   5   6  15        0.78       -0.34      9.89 o 
   6   6  15       10.95       29.02     13.15 o 
   1   7  15        1.22       -1.71      8.26 o 
   2   7  15       20.21       15.69      9.23 o 
   3   7  15        0.44       14.37      7.82 o 
   4   7  15        5.15       -0.28     15.08 o 
   5   7  15        4.68        0.15      8.84 o 
  -2  -5  16       17.94       16.08      5.84 o 
  -1  -5  16       15.76       17.93      5.25 o 
   0  -5  16        8.49       18.36      8.70 o 
   1  -5  16       17.07       19.62     10.42 o 
  -3  -4  16        4.86       12.16      7.71 o 
  -2  -4  16       20.91       17.29      8.11 o 
  -1  -4  16       24.24       27.30      6.72 o 
   0  -4  16        9.05        8.13      5.84 o 
   1  -4  16       15.29       29.93      7.06 o 
   2  -4  16       18.18       19.43     12.47 o 
   3  -4  16       18.49       15.75      6.28 o 
  -3  -3  16       37.31       36.71      8.83 o 
  -2  -3  16        1.25        9.76      9.62 o 
  -1  -3  16       29.83       56.19     10.04 o 
   0  -3  16       13.19       34.07      8.97 o 
   1  -3  16        8.39        8.64      5.77 o 
   2  -3  16       19.98       17.95      5.61 o 
   3  -3  16       42.10       51.08     11.03 o 
   4  -3  16       29.90       28.14      8.49 o 
  -3  -2  16        4.87       12.72     11.43 o 
  -2  -2  16       39.14       43.20      8.98 o 
  -1  -2  16        7.94       11.29      7.41 o 
   0  -2  16       77.11      105.44      9.53 o 
   1  -2  16        1.15        4.97      9.15 o 
   2  -2  16       11.54        9.04      4.99 o 
   3  -2  16       71.32       80.92     12.83 o 
   4  -2  16       12.62        9.30      5.32 o 
   5  -2  16       18.08       30.43      6.83 o 
  -3  -1  16       11.99        7.16      6.91 o 
  -2  -1  16        0.23        5.59      7.16 o 
  -1  -1  16       12.31        7.30      6.20 o 
   0  -1  16       59.38       65.72      9.39 o 
   1  -1  16      196.64      192.80     19.38 o 
   2  -1  16        3.99        3.03      5.25 o 
   3  -1  16        5.01        7.74      7.50 o 
   4  -1  16       83.57       98.23     15.75 o 
   5  -1  16       28.03       37.28      8.99 o 
  -3   0  16       18.15       14.19      5.85 o 
  -2   0  16        0.37       -5.21      5.21 o 
  -1   0  16        0.20        2.25      5.45 o 
   0   0  16      128.40      118.95     12.58 o 
   1   0  16        2.33        8.82      7.63 o 
   2   0  16       64.12       73.21     11.02 o 
   3   0  16       28.51       54.89      8.10 o 
   4   0  16       76.05       65.54      9.23 o 
   5   0  16       10.90       10.23      6.39 o 
   6   0  16        0.26        8.46     12.98 o 
  -3   1  16       12.32       19.87      6.03 o 
  -2   1  16        8.46       14.15      5.84 o 
  -1   1  16       61.14       56.71     10.20 o 
   0   1  16        0.23        5.02      9.81 o 
   1   1  16       81.74       99.84     11.38 o 
   2   1  16        9.04       14.25      4.96 o 
   3   1  16       76.04       77.27      9.46 o 
   4   1  16       41.45       47.35      9.07 o 
   5   1  16       35.67       30.28      7.38 o 
   6   1  16       48.31       60.25     12.52 o 
  -3   2  16       14.92       20.11     17.03 o 
  -2   2  16       15.85       17.59      5.35 o 
  -1   2  16       14.18       13.67      9.76 o 
   0   2  16       95.79       82.02      8.87 o 
   1   2  16       18.70       33.29      9.97 o 
   2   2  16       28.24       27.08      8.07 o 
   3   2  16      127.94      109.40     12.58 o 
   4   2  16       26.56       15.50      7.25 o 
   5   2  16       23.64       13.78      8.65 o 
   6   2  16       19.13       17.55     11.48 o 
  -2   3  16       12.14        8.08     17.91 o 
  -1   3  16       35.55       33.90     10.27 o 
   0   3  16       42.92       37.89      7.34 o 
   1   3  16       33.54       12.42     14.66 o 
   2   3  16       50.03       62.36     11.79 o 
   3   3  16       45.27       67.85      8.68 o 
   4   3  16       66.90       45.83     12.57 o 
   5   3  16       44.23       39.59     12.43 o 
   6   3  16        3.93        9.74      9.44 o 
  -1   4  16       38.49       27.10     10.61 o 
   0   4  16       30.75       20.02     17.44 o 
   1   4  16       23.21       16.17      4.28 o 
   2   4  16       16.46        6.54     11.05 o 
   3   4  16       74.06       69.36     15.77 o 
   4   4  16       21.53       20.57      5.22 o 
   5   4  16        4.94        2.59      4.62 o 
   6   4  16       55.14       47.49     17.98 o 
   0   5  16        3.77        9.93      9.47 o 
   1   5  16        1.00        9.26      8.12 o 
   2   5  16      132.30      157.67     23.62 o 
   3   5  16       18.64       22.26     13.41 o 
   4   5  16        3.57        6.71      7.02 o 
   5   5  16        2.18       -3.75      5.36 o 
   6   5  16        9.75       12.19      6.51 o 
   1   6  16        0.71       -0.67      8.91 o 
   2   6  16        3.22        3.91      8.23 o 
   3   6  16       46.48       66.19     13.89 o 
   4   6  16       43.03       52.50     13.66 o 
   5   6  16        0.36        4.69      5.19 o 
   3   7  16        3.89        0.88     15.73 o 
   4   7  16        5.08       24.02     15.31 o 
  -2  -4  17       16.39       23.84      7.93 o 
  -1  -4  17        3.56        4.69     11.48 o 
   0  -4  17        8.66       10.51      7.53 o 
   1  -4  17        6.88        6.29      6.65 o 
   2  -4  17       24.14       26.11      8.94 o 
  -2  -3  17        1.27        3.32      6.77 o 
  -1  -3  17        1.36        1.58      9.56 o 
   0  -3  17        6.18        6.95      5.11 o 
   1  -3  17       28.14       28.40     13.75 o 
   2  -3  17        1.58        0.97      7.12 o 
   3  -3  17        5.29       14.57      7.65 o 
  -3  -2  17       25.09       34.03      7.80 o 
  -2  -2  17        6.64        3.87      5.67 o 
  -1  -2  17        7.43       14.53      6.98 o 
   0  -2  17       32.65       42.24      7.50 o 
   1  -2  17       14.39       17.65      5.93 o 
   2  -2  17        3.39       -2.01      7.32 o 
   3  -2  17       33.48       33.35     13.59 o 
   4  -2  17       49.39       48.43     10.70 o 
  -3  -1  17       16.65       34.19      9.75 o 
  -2  -1  17       10.83       32.18      8.40 o 
  -1  -1  17        3.49        8.74      7.86 o 
   0  -1  17       19.93       31.93     12.15 o 
   1  -1  17      204.75      210.45     27.18 o 
   2  -1  17        7.88       13.06      6.35 o 
   3  -1  17        1.41        3.49      7.69 o 
   4  -1  17       15.98       29.00      9.09 o 
   5  -1  17       29.54       18.33     11.07 o 
  -2   0  17        3.06       11.97      4.79 o 
  -1   0  17        4.68       12.01      4.68 o 
   0   0  17      106.06       80.71     14.80 o 
   1   0  17       67.46       68.30      9.88 o 
   2   0  17       39.89       41.07      9.34 o 
   3   0  17       20.22       31.46     10.12 o 
   4   0  17       42.08       48.42     10.07 o 
   5   0  17       14.48       11.21      6.10 o 
  -2   1  17       23.23       18.95      9.41 o 
  -1   1  17       49.59       54.04     10.23 o 
   0   1  17       49.36       60.56     10.63 o 
   1   1  17       24.85       11.61      9.44 o 
   2   1  17       86.45       84.64      8.30 o 
   3   1  17       80.17       89.95     11.75 o 
   4   1  17       21.25       30.08     10.98 o 
   5   1  17       36.48       38.12     16.75 o 
  -2   2  17       10.01        8.02      5.82 o 
  -1   2  17       60.43       54.14     11.52 o 
   0   2  17       46.60       47.35     12.70 o 
   1   2  17       15.07        9.45      7.14 o 
   2   2  17       53.15       56.12      8.75 o 
   3   2  17      108.30      106.12     19.14 o 
   4   2  17       32.68       43.17      7.94 o 
   5   2  17        5.33       -8.20      8.20 o 
   6   2  17       52.11       41.13      8.49 o 
  -1   3  17       10.89       15.68     11.80 o 
   0   3  17       19.43       14.55     11.58 o 
   1   3  17        3.64       12.09      9.56 o 
   2   3  17       49.32       42.38      7.90 o 
   3   3  17       29.65       32.39      8.01 o 
   4   3  17       96.81       76.17     16.62 o 
   5   3  17       13.53        9.97      9.68 o 
   6   3  17        6.52       13.82      5.01 o 
  -1   4  17        7.93       -8.53     27.93 o 
   0   4  17        6.47       -2.05     14.09 o 
   1   4  17       22.85       39.10     10.92 o 
   2   4  17        2.18       18.59      8.02 o 
   3   4  17       26.64       28.61      9.43 o 
   4   4  17       28.05       14.27      4.69 o 
   5   4  17       15.69       20.40      9.80 o 
   6   4  17       23.19       10.07      7.30 o 
   0   5  17        2.54        9.62     29.76 o 
   1   5  17        7.15       -9.50     10.80 o 
   2   5  17        9.98       31.96     27.95 o 
   3   5  17        8.17       38.00     10.46 o 
   4   5  17       10.13        2.31      6.15 o 
   5   5  17        3.69       12.20      6.91 o 
   2   6  17        0.14        6.51      9.99 o 
   3   6  17       22.39       36.23     10.54 o 
   4   6  17       12.74       15.53      9.29 o 
  -1  -3  18        1.24        8.16     12.60 o 
   0  -3  18       15.68       34.21      8.11 o 
   1  -3  18       62.75       40.92     14.49 o 
   2  -3  18        4.03       13.60     11.03 o 
  -2  -2  18        3.24        6.47      8.84 o 
  -1  -2  18       26.53       41.09      9.83 o 
   0  -2  18       65.36       58.43     13.16 o 
   1  -2  18        3.34       12.13      7.07 o 
   2  -2  18        8.49        4.57      7.00 o 
   3  -2  18       16.61       19.24      7.25 o 
  -2  -1  18       19.95       26.44      7.84 o 
  -1  -1  18       20.66       19.61      8.42 o 
   0  -1  18       91.73       58.48     29.61 o 
   1  -1  18       43.37       42.07     16.24 o 
   2  -1  18        6.17        5.39      5.46 o 
   3  -1  18       20.10       13.46      8.03 o 
   4  -1  18        8.02       16.12      5.84 o 
  -2   0  18        1.22        9.57      5.68 o 
  -1   0  18       19.94       20.46      8.18 o 
   0   0  18       18.13       12.91      6.30 o 
   1   0  18       63.39       78.10     13.21 o 
   2   0  18       80.63       83.88     14.00 o 
   3   0  18        7.85       21.33     12.97 o 
   4   0  18       31.29       47.10     10.50 o 
  -1   1  18       10.45        8.96      6.57 o 
   0   1  18        3.15       13.54      5.96 o 
   1   1  18        7.41       11.56      5.94 o 
   2   1  18       50.49       43.71     13.76 o 
   3   1  18       40.66       29.87      7.70 o 
   4   1  18       82.64      104.02     19.30 o 
   5   1  18       29.79       26.36      8.66 o 
  -1   2  18       13.54       19.28     11.57 o 
   0   2  18        0.91        4.63      5.61 o 
   1   2  18       13.64        9.95      7.25 o 
   2   2  18        9.41       22.32      6.52 o 
   3   2  18       91.86       90.24     15.03 o 
   4   2  18       21.71       43.81      9.04 o 
   5   2  18       24.03       44.01      9.61 o 
   0   3  18       25.69       40.20     12.37 o 
   1   3  18       10.17       10.02      7.27 o 
   2   3  18        0.23        7.87      5.04 o 
   3   3  18       36.53       32.28      6.59 o 
   4   3  18      101.78      105.78     18.76 o 
   5   3  18        6.45       11.21      7.78 o 
   1   4  18        7.68       11.19     10.82 o 
   2   4  18        0.11       -2.32      9.19 o 
   3   4  18        7.90       10.83      5.52 o 
   4   4  18        8.50       16.96      7.38 o 
   5   4  18        8.46       13.39      6.79 o 
   2   5  18        5.15        9.10     14.47 o 
   3   5  18        1.06       10.18      8.30 o 
   4   5  18        0.58        7.46      9.66 o 
   0  -2  19        3.08        0.08      7.04 o 
   1  -2  19        0.46       13.79      5.71 o 
   0  -1  19        9.57       10.95      7.76 o 
   1  -1  19       15.62       23.73     24.03 o 
   2  -1  19        0.15       -7.21      7.21 o 
   3  -1  19       42.32       32.62     13.15 o 
   0   0  19        1.18       -1.01      9.29 o 
   1   0  19       49.53       42.96     10.94 o 
   2   0  19       36.20       33.95      9.11 o 
   3   0  19       39.75       41.88     11.95 o 
   0   1  19       23.27       21.21     10.70 o 
   1   1  19       28.93       21.37      7.16 o 
   2   1  19        9.98        6.41      6.93 o 
   3   1  19       46.47       58.64     13.72 o 
   4   1  19       73.65       88.67     15.82 o 
   0   2  19       37.14       42.05      8.37 o 
   1   2  19        6.12        5.41      7.02 o 
   2   2  19       28.07       18.39      6.41 o 
   3   2  19       22.88       26.06      7.87 o 
   4   2  19        3.21        6.28      6.34 o 
   1   3  19       24.58       39.91     11.47 o 
   2   3  19        0.22        4.24      7.32 o 
   3   3  19        0.24       -4.79     11.00 o 
   4   3  19       10.93       13.69      9.26 o 
   3   4  19        4.89       24.46     11.31 o 
                                                 
